# Supplementary material for: Thermodynamics-inspired high-entropy oxide synthesis
Source: Nat Commun. 2025 Sep 2;16:8211. doi: 10.1038/s41467-025-63567-z (PMC12405472; doi:10.1038/s41467-025-63567-z)
Supplement: Supplementary file 3 — Source data [file 41467_2025_63567_MOESM3_ESM.xlsx]

## Sheet: Figure 1(b)
Uncolored map of Figure 1(b) showing boundaries between regions of different oxidation states. Each boundary line corresponds to a transition between two oxidation states for a specific cation, as specified in the provided legend.

## Sheet: Fig 3(a)
Fig 3(a)
MgCoNiCuZnO 2Theta	MgCoNiCuZnO_Intensity	Mn-Fe 2theta	MgCoNiZnMnO_Intensity	MgCoNiZnFeO_Intensity	MgCoNiMnFeO_Intensity	MgNiZnMnFeO_Intensity	CoNiZnMnFeO_Intensity	MgCoZnMnFeO_Intensity
20.0432	788	10.0328	794	1079	1089	713	630	939
20.1089	795	10.0985	800	1102	1068	728	592	916
20.1745	775	10.1641	774	1068	1041	709	579	885
20.2402	811	10.2298	811	1079	1009	708	561	938
20.3058	806	10.2954	726	1094	1028	725	629	820
20.3715	833	10.3611	803	1095	1072	663	612	861
20.4371	798	10.4267	787	1074	1056	683	588	901
20.5028	794	10.4924	786	1032	1055	682	635	887
20.5684	814	10.558	790	1081	1062	734	591	895
20.6341	747	10.6237	837	1024	1059	705	598	881
20.6997	822	10.6893	830	1021	1027	723	652	899
20.7654	835	10.755	791	1106	1111	727	625	901
20.831	795	10.8206	837	1046	1028	734	626	939
20.8967	816	10.8863	848	1035	1088	737	630	893
20.9623	812	10.9519	828	1093	1090	693	652	926
21.028	807	11.0176	845	1029	1046	634	615	904
21.0936	823	11.0832	799	1063	996	707	642	904
21.1593	812	11.1489	773	1037	1056	624	623	863
21.225	859	11.2146	814	1082	1131	708	670	863
21.2906	797	11.2802	831	1064	1015	684	645	898
21.3563	864	11.3459	842	996	1075	721	633	898
21.4219	890	11.4115	893	1110	1000	682	631	896
21.4876	811	11.4772	836	1095	1045	683	636	866
21.5532	848	11.5428	823	1061	1046	709	652	880
21.6189	806	11.6085	881	1121	991	696	636	919
21.6845	851	11.6741	809	1097	1051	722	603	940
21.7502	804	11.7398	879	1061	1078	743	660	904
21.8158	856	11.8054	836	1103	1036	689	617	828
21.8815	799	11.8711	889	1064	1089	697	585	862
21.9471	830	11.9367	836	1114	1058	742	631	921
22.0128	806	12.0024	876	1107	1069	743	640	867
22.0784	841	12.068	781	1020	1023	659	663	864
22.1441	823	12.1337	855	1076	1045	709	622	866
22.2097	835	12.1993	767	1064	1024	698	624	904
22.2754	829	12.265	799	1095	1049	691	649	885
22.341	823	12.3306	809	1111	1042	729	681	914
22.4067	887	12.3963	772	1063	1150	668	634	939
22.4723	763	12.4619	852	1053	1064	715	612	897
22.538	823	12.5276	828	1064	1059	678	618	869
22.6036	818	12.5932	831	1119	1061	698	643	892
22.6693	852	12.6589	826	1128	1119	620	618	871
22.7349	832	12.7245	755	1047	1073	686	615	956
22.8006	851	12.7902	849	1050	1056	688	625	904
22.8662	867	12.8558	846	1101	1068	669	621	944
22.9319	815	12.9215	830	1102	1038	666	620	891
22.9975	814	12.9871	794	1050	1067	652	668	886
23.0632	813	13.0528	789	1103	1083	747	640	916
23.1288	859	13.1184	827	1157	1008	691	631	953
23.1945	804	13.1841	809	1103	1043	667	598	893
23.2601	850	13.2497	807	1076	1051	725	606	889
23.3258	843	13.3154	846	1110	1088	690	650	905
23.3914	809	13.381	836	1135	1073	674	625	905
23.4571	806	13.4467	814	1098	1108	670	634	938
23.5228	835	13.5124	827	1107	1083	715	635	918
23.5884	873	13.578	842	1115	1087	707	633	863
23.6541	769	13.6437	824	1116	1051	685	654	887
23.7197	831	13.7093	800	1075	1048	693	657	907
23.7854	776	13.775	842	1101	1034	691	687	913
23.851	833	13.8406	848	1049	1033	700	636	928
23.9167	816	13.9063	857	1138	1029	663	624	918
23.9823	842	13.9719	869	1113	1091	674	651	891
24.048	885	14.0376	814	1114	1050	676	609	905
24.1136	851	14.1032	796	1131	1012	658	708	956
24.1793	839	14.1689	845	1082	1027	683	627	894
24.2449	834	14.2345	846	1110	983	733	636	907
24.3106	847	14.3002	809	1095	1066	643	678	941
24.3762	774	14.3658	892	1072	1030	653	655	911
24.4419	842	14.4315	808	1097	1070	695	670	929
24.5075	849	14.4971	776	1081	1075	693	667	936
24.5732	816	14.5628	841	1069	1000	674	651	902
24.6388	807	14.6284	843	1097	996	698	669	912
24.7045	857	14.6941	867	1226	1102	661	653	893
24.7701	831	14.7597	852	1124	1055	637	632	885
24.8358	806	14.8254	840	1098	1026	682	586	878
24.9014	854	14.891	803	1129	1046	727	641	854
24.9671	830	14.9567	856	1113	1075	661	676	894
25.0327	847	15.0223	866	1112	1058	646	690	908
25.0984	825	15.088	826	1085	1017	660	651	877
25.164	840	15.1536	832	1141	1015	688	669	878
25.2297	865	15.2193	835	1162	996	657	650	881
25.2953	868	15.2849	791	1151	1000	674	684	890
25.361	845	15.3506	811	1104	1015	693	641	858
25.4266	846	15.4162	838	1062	993	677	699	967
25.4923	811	15.4819	844	1147	1058	651	679	876
25.5579	836	15.5475	825	1098	1020	657	657	906
25.6236	846	15.6132	844	1124	1056	624	671	972
25.6892	876	15.6788	795	1130	1070	650	670	943
25.7549	840	15.7445	789	1065	1051	631	660	884
25.8206	836	15.8102	857	1139	1051	664	673	939
25.8862	842	15.8758	854	1132	1040	660	689	895
25.9519	846	15.9415	822	1115	1100	592	657	908
26.0175	886	16.0071	826	1099	1066	647	696	935
26.0832	893	16.0728	812	1084	1098	658	628	876
26.1488	858	16.1384	840	1126	1033	656	696	885
26.2145	837	16.2041	794	1145	1033	690	647	910
26.2801	817	16.2697	840	1096	1045	665	695	889
26.3458	823	16.3354	827	1066	1011	643	653	863
26.4114	930	16.401	835	1120	1067	635	631	919
26.4771	837	16.4667	815	1144	1076	698	640	865
26.5427	816	16.5323	864	1095	987	656	651	952
26.6084	795	16.598	811	1087	1062	642	687	927
26.674	842	16.6636	828	1117	1007	642	692	901
26.7397	908	16.7293	900	1096	985	634	679	880
26.8053	854	16.7949	824	1086	1041	699	681	885
26.871	767	16.8606	828	1141	1086	682	702	924
26.9366	860	16.9262	811	1111	1042	626	672	903
27.0023	840	16.9919	863	1129	1018	610	645	895
27.0679	881	17.0575	798	1178	1109	664	676	857
27.1336	831	17.1232	832	1055	1050	640	691	856
27.1992	878	17.1888	857	1096	1042	665	716	888
27.2649	815	17.2545	760	1104	1022	654	698	927
27.3305	866	17.3201	840	1103	1062	669	687	948
27.3962	905	17.3858	818	1108	1046	668	640	893
27.4618	854	17.4514	882	1133	1064	661	686	898
27.5275	858	17.5171	808	1120	1006	589	651	912
27.5931	847	17.5827	857	1107	991	660	680	978
27.6588	837	17.6484	857	1091	1009	664	674	937
27.7244	869	17.714	814	1121	1023	656	689	979
27.7901	837	17.7797	830	1074	1064	685	658	883
27.8557	797	17.8453	816	1074	1034	647	676	921
27.9214	806	17.911	838	1167	1019	611	655	922
27.987	838	17.9766	824	1100	1041	622	685	959
28.0527	827	18.0423	806	1083	981	643	646	893
28.1183	894	18.1079	866	1078	1049	670	669	891
28.184	871	18.1736	869	1107	1095	705	750	937
28.2497	881	18.2393	835	1167	1208	830	778	1009
28.3153	846	18.3049	933	1140	1371	912	884	1072
28.381	872	18.3706	954	1152	1252	814	707	1030
28.4466	834	18.4362	900	1093	1107	614	650	925
28.5123	870	18.5019	853	1096	1041	607	703	890
28.5779	842	18.5675	869	1095	1045	661	647	864
28.6436	924	18.6332	861	1081	1009	681	721	898
28.7092	871	18.6988	816	1100	999	676	660	884
28.7749	859	18.7645	848	1125	1071	630	721	848
28.8405	824	18.8301	818	1089	982	649	669	936
28.9062	803	18.8958	798	1126	1026	647	652	893
28.9718	802	18.9614	846	1157	1041	586	674	920
29.0375	837	19.0271	811	1095	1035	670	668	880
29.1031	853	19.0927	827	1083	1023	642	642	928
29.1688	889	19.1584	804	1116	1045	653	649	870
29.2344	870	19.224	858	1096	1022	619	671	906
29.3001	861	19.2897	840	1102	1041	626	710	904
29.3657	847	19.3553	877	1163	1057	661	707	933
29.4314	850	19.421	870	1110	1052	596	658	908
29.497	847	19.4866	873	1034	1015	628	670	880
29.5627	904	19.5523	900	1177	1059	669	682	878
29.6283	878	19.6179	809	1098	1043	645	677	910
29.694	906	19.6836	803	1087	1005	608	640	950
29.7596	811	19.7492	851	1080	994	656	654	929
29.8253	882	19.8149	837	1132	1055	618	659	928
29.8909	856	19.8805	896	1130	1018	649	695	889
29.9566	855	19.9462	874	1090	1062	641	681	927
30.0222	886	20.0118	851	1052	1044	619	671	969
30.0879	815	20.0775	797	1097	1056	655	680	928
30.1535	879	20.1431	806	1028	1018	585	740	886
30.2192	822	20.2088	824	1111	1035	665	715	953
30.2848	853	20.2744	874	1111	1080	634	678	965
30.3505	786	20.3401	814	1116	1021	632	676	849
30.4161	843	20.4057	849	1029	997	595	712	890
30.4818	835	20.4714	820	1093	1021	624	646	923
30.5475	818	20.5371	819	1102	966	594	664	991
30.6131	878	20.6027	848	1112	1007	633	675	905
30.6788	849	20.6684	788	1099	1045	652	664	876
30.7444	879	20.734	786	1175	1070	631	671	911
30.8101	797	20.7997	870	1105	1035	619	703	975
30.8757	871	20.8653	830	1127	1068	632	702	927
30.9414	820	20.931	857	1145	1016	635	699	873
31.007	865	20.9966	847	1101	1085	617	681	872
31.0727	858	21.0623	816	1046	1026	631	696	890
31.1383	868	21.1279	825	1159	984	626	667	900
31.204	854	21.1936	844	1070	1051	606	667	942
31.2696	859	21.2592	843	1104	957	652	653	967
31.3353	822	21.3249	834	1085	1088	589	688	886
31.4009	810	21.3905	897	1037	1035	619	687	961
31.4666	879	21.4562	824	1147	1028	644	672	919
31.5322	871	21.5218	848	1204	1065	610	710	939
31.5979	851	21.5875	858	1100	991	636	682	889
31.6635	834	21.6531	849	1088	1032	623	666	899
31.7292	810	21.7188	767	1141	996	591	663	875
31.7948	854	21.7844	849	1087	1042	612	647	922
31.8605	856	21.8501	861	1094	1121	630	684	828
31.9261	888	21.9157	829	1137	1018	661	668	877
31.9918	858	21.9814	852	1107	1000	629	725	899
32.0574	875	22.047	809	1162	1036	644	722	871
32.1231	829	22.1127	828	1078	1019	623	658	904
32.1887	850	22.1783	825	1092	1015	614	684	926
32.2544	894	22.244	834	1075	1009	626	679	911
32.32	811	22.3096	804	1086	1099	624	682	904
32.3857	911	22.3753	822	1138	1022	627	672	905
32.4513	826	22.4409	796	1105	1045	639	629	899
32.517	819	22.5066	837	1094	1005	614	660	895
32.5826	844	22.5722	862	1086	1040	622	682	857
32.6483	885	22.6379	840	1082	986	655	658	887
32.7139	868	22.7035	803	1093	1041	629	682	868
32.7796	878	22.7692	821	1151	1016	657	699	931
32.8453	846	22.8349	843	1129	1009	611	686	872
32.9109	858	22.9005	826	1056	981	601	683	964
32.9766	864	22.9662	822	1148	1035	637	680	888
33.0422	868	23.0318	818	1128	1014	658	641	877
33.1079	827	23.0975	812	1098	1010	645	698	900
33.1735	860	23.1631	823	1072	1020	625	684	909
33.2392	836	23.2288	841	1070	1063	611	603	880
33.3048	908	23.2944	871	1128	1041	633	684	896
33.3705	845	23.3601	821	1080	1019	537	707	931
33.4361	928	23.4257	868	1085	1010	621	643	923
33.5018	898	23.4914	841	1119	951	587	693	917
33.5674	846	23.557	816	1121	1003	607	693	900
33.6331	841	23.6227	837	1109	997	626	613	866
33.6987	886	23.6883	834	1100	1051	577	686	859
33.7644	943	23.754	830	1092	1010	674	716	930
33.83	861	23.8196	801	1123	1051	635	684	944
33.8957	878	23.8853	843	1146	1044	632	717	925
33.9613	903	23.9509	850	1132	1044	643	681	905
34.027	826	24.0166	826	1071	1022	585	681	939
34.0926	893	24.0822	853	1118	1012	627	648	907
34.1583	847	24.1479	819	1098	952	596	664	878
34.2239	839	24.2135	841	1134	1028	612	657	872
34.2896	889	24.2792	819	1102	1035	610	700	879
34.3552	913	24.3448	833	1112	1069	622	671	940
34.4209	904	24.4105	853	1152	1052	590	630	927
34.4865	841	24.4761	778	1063	948	606	651	873
34.5522	843	24.5418	852	1196	1053	640	667	892
34.6178	893	24.6074	771	1150	1030	641	711	840
34.6835	846	24.6731	824	1140	1004	646	671	847
34.7491	856	24.7387	807	1130	966	600	682	923
34.8148	899	24.8044	839	1059	1010	645	622	915
34.8804	873	24.87	829	1083	990	567	726	928
34.9461	889	24.9357	885	1101	1030	637	700	914
35.0117	868	25.0013	876	1131	1048	598	683	896
35.0774	840	25.067	826	1185	1031	597	672	822
35.1431	849	25.1327	822	1131	998	581	702	920
35.2087	876	25.1983	835	1078	1039	639	720	912
35.2744	822	25.264	831	1064	998	575	697	947
35.34	901	25.3296	832	1160	970	620	670	923
35.4057	879	25.3953	849	1111	1045	590	705	875
35.4713	873	25.4609	818	1108	998	682	705	871
35.537	877	25.5266	814	1183	1014	621	706	868
35.6026	877	25.5922	826	1118	996	618	681	904
35.6683	862	25.6579	883	1153	1079	634	637	917
35.7339	969	25.7235	814	1152	1077	552	711	902
35.7996	944	25.7892	857	1134	1028	629	683	916
35.8652	971	25.8548	853	1091	1013	652	709	861
35.9309	940	25.9205	792	1099	1010	621	650	874
35.9965	925	25.9861	847	1160	1038	606	700	939
36.0622	924	26.0518	856	1090	965	633	714	910
36.1278	977	26.1174	803	1165	996	574	703	959
36.1935	961	26.1831	827	1158	1001	636	694	910
36.2591	994	26.2487	825	1090	992	613	712	895
36.3248	992	26.3144	814	990	973	639	695	925
36.3904	1066	26.38	845	1111	1023	624	711	947
36.4561	1397	26.4457	865	1102	979	586	658	876
36.5217	2964	26.5113	855	1125	938	587	711	895
36.5874	4464	26.577	816	1097	976	586	708	916
36.653	3463	26.6426	831	1150	1038	633	660	970
36.7187	2196	26.7083	820	1071	1007	596	694	887
36.7843	1220	26.7739	813	1168	1064	570	675	875
36.85	983	26.8396	817	1132	1055	629	695	907
36.9156	983	26.9052	912	1130	992	628	696	862
36.9813	934	26.9709	823	1104	1058	594	697	961
37.0469	867	27.0365	813	1080	1019	632	652	898
37.1126	877	27.1022	873	1130	1000	626	675	932
37.1782	920	27.1678	823	1115	1028	665	663	945
37.2439	839	27.2335	823	1061	1028	559	632	880
37.3095	863	27.2991	815	1140	1029	600	707	919
37.3752	881	27.3648	885	1120	969	616	683	881
37.4409	822	27.4305	867	1146	988	624	669	929
37.5065	854	27.4961	899	1154	1025	585	711	903
37.5722	891	27.5618	827	1118	1017	597	686	905
37.6378	916	27.6274	824	1193	990	584	728	851
37.7035	864	27.6931	825	1110	994	609	662	880
37.7691	829	27.7587	872	1088	972	610	654	910
37.8348	852	27.8244	802	1113	976	580	682	948
37.9004	919	27.89	863	1034	994	600	681	908
37.9661	844	27.9557	845	1122	983	587	661	979
38.0317	862	28.0213	841	1124	970	591	650	952
38.0974	846	28.087	869	1115	1014	625	622	910
38.163	904	28.1526	833	1160	1034	659	670	894
38.2287	852	28.2183	841	1113	1091	619	715	956
38.2943	870	28.2839	878	1098	1035	610	726	914
38.36	875	28.3496	828	1178	1074	610	718	908
38.4256	827	28.4152	769	1126	1048	594	699	942
38.4913	888	28.4809	843	1110	1003	602	690	909
38.5569	909	28.5465	871	1164	937	594	690	946
38.6226	894	28.6122	816	1070	1078	602	646	963
38.6882	872	28.6778	872	1107	1028	638	682	966
38.7539	946	28.7435	853	1089	1067	623	677	944
38.8195	898	28.8091	866	1101	1025	600	715	909
38.8852	931	28.8748	821	1085	1033	618	668	856
38.9508	843	28.9404	858	1189	1040	608	723	873
39.0165	855	29.0061	871	1113	991	591	671	967
39.0821	887	29.0717	830	1115	1029	584	625	906
39.1478	859	29.1374	886	1097	972	631	654	912
39.2134	877	29.203	876	1129	1032	575	688	940
39.2791	879	29.2687	879	1185	975	583	668	938
39.3447	898	29.3343	818	1115	1006	633	737	903
39.4104	909	29.4	862	1137	989	597	689	944
39.476	873	29.4656	805	1092	1009	633	696	915
39.5417	848	29.5313	841	1160	1019	647	662	926
39.6073	874	29.5969	803	1221	1007	558	693	872
39.673	941	29.6626	881	1141	982	651	743	976
39.7386	871	29.7282	815	1106	1065	625	696	900
39.8043	929	29.7939	868	1106	1007	606	681	881
39.87	885	29.8596	878	1212	1048	614	707	951
39.9356	920	29.9252	847	1168	1006	658	719	968
40.0013	922	29.9909	904	1271	1040	788	789	1028
40.0669	967	30.0565	928	1185	1330	1222	1014	1315
40.1326	934	30.1222	990	1287	1667	1789	1466	1666
40.1982	891	30.1878	1178	1222	1584	1444	1299	1678
40.2639	912	30.2535	1342	1110	1251	968	905	1265
40.3295	864	30.3191	1260	1140	1145	697	783	993
40.3952	898	30.3848	1036	1120	1012	652	742	912
40.4608	892	30.4504	893	1098	973	630	706	900
40.5265	909	30.5161	922	1059	1009	636	723	900
40.5921	874	30.5817	823	1137	1051	591	709	948
40.6578	905	30.6474	810	1107	988	640	673	945
40.7234	875	30.713	811	1221	1052	619	661	839
40.7891	882	30.7787	884	1166	1043	582	695	972
40.8547	854	30.8443	856	1084	1035	619	691	858
40.9204	901	30.91	857	1100	1046	589	676	879
40.986	874	30.9756	822	1108	1049	563	699	911
41.0517	893	31.0413	941	1091	987	635	696	945
41.1173	948	31.1069	802	1148	1046	651	648	909
41.183	926	31.1726	797	1159	1062	626	695	883
41.2486	872	31.2382	880	1162	1074	592	717	929
41.3143	893	31.3039	867	1097	1048	632	699	913
41.3799	933	31.3695	813	1128	1015	632	720	909
41.4456	912	31.4352	831	1099	1000	653	727	973
41.5112	866	31.5008	839	1123	1067	581	679	921
41.5769	937	31.5665	855	1099	1012	625	704	936
41.6425	982	31.6321	850	1113	990	624	682	933
41.7082	950	31.6978	885	1130	1006	597	689	933
41.7738	898	31.7634	815	1113	996	593	729	907
41.8395	902	31.8291	805	1153	1092	585	709	947
41.9051	923	31.8947	947	1139	1022	597	691	847
41.9708	958	31.9604	844	1145	1082	590	671	935
42.0364	997	32.026	858	1107	961	588	644	966
42.1021	1081	32.0917	876	1106	980	602	709	871
42.1678	994	32.1574	858	1078	985	612	701	933
42.2334	1355	32.223	856	1170	998	553	670	934
42.2991	1599	32.2887	824	1101	978	600	708	891
42.3647	2174	32.3543	804	1123	1034	571	675	919
42.4304	2925	32.42	795	1128	1035	559	663	876
42.496	4296	32.4856	853	1124	995	603	683	906
42.5617	4587	32.5513	786	1095	1056	574	730	911
42.6273	3652	32.6169	845	1104	1002	633	664	876
42.693	2653	32.6826	875	1130	1030	605	701	890
42.7586	1735	32.7482	875	1095	1080	570	712	913
42.8243	1344	32.8139	840	1101	1007	629	683	932
42.8899	1174	32.8795	862	1151	970	602	702	896
42.9556	1055	32.9452	843	1176	989	596	709	955
43.0212	981	33.0108	851	1116	955	572	709	900
43.0869	1036	33.0765	873	1043	982	614	694	925
43.1525	965	33.1421	877	1094	1033	567	707	931
43.2182	934	33.2078	870	1085	982	627	660	866
43.2838	925	33.2734	806	1125	985	609	740	881
43.3495	937	33.3391	834	1151	993	560	674	908
43.4151	916	33.4047	799	1197	983	605	692	895
43.4808	944	33.4704	839	1102	953	611	718	907
43.5464	924	33.536	855	1094	975	637	721	879
43.6121	910	33.6017	847	1115	1039	613	738	886
43.6777	916	33.6673	884	1075	1014	582	693	947
43.7434	920	33.733	815	1112	1032	561	644	913
43.809	879	33.7986	796	1135	1032	576	677	885
43.8747	901	33.8643	848	1137	1005	615	692	857
43.9403	893	33.9299	826	1091	1013	623	694	921
44.006	912	33.9956	913	1144	1023	605	712	973
44.0716	868	34.0612	831	1199	1040	601	723	930
44.1373	910	34.1269	838	1083	1063	614	679	914
44.2029	894	34.1925	861	1089	1019	598	703	890
44.2686	909	34.2582	868	1085	1034	566	741	971
44.3342	863	34.3238	803	1106	988	578	705	877
44.3999	878	34.3895	888	1154	985	643	691	912
44.4656	864	34.4552	852	1173	1020	642	676	923
44.5312	919	34.5208	889	1117	1020	591	772	948
44.5969	902	34.5865	869	1160	1037	588	711	968
44.6625	922	34.6521	861	1146	1015	625	707	938
44.7282	866	34.7178	795	1199	1032	622	715	922
44.7938	884	34.7834	840	1090	974	617	657	956
44.8595	883	34.8491	920	1061	1027	628	693	995
44.9251	832	34.9147	842	1141	1067	611	693	897
44.9908	899	34.9804	913	1142	1044	642	661	957
45.0564	937	35.046	853	1135	1050	614	697	995
45.1221	918	35.1117	874	1190	1044	627	688	920
45.1877	901	35.1773	898	1259	1012	629	759	943
45.2534	931	35.243	949	1402	1036	653	776	977
45.319	884	35.3086	970	1364	1088	889	823	1063
45.3847	923	35.3743	957	1445	1298	1580	1011	1487
45.4503	928	35.4399	984	1466	2050	3126	1646	2301
45.516	879	35.5056	1201	1360	3116	3637	2661	3161
45.5816	930	35.5712	1659	1333	2691	2781	2270	2819
45.6473	903	35.6369	1824	1214	1917	1594	1653	2029
45.7129	884	35.7025	1984	1166	1293	904	1047	1309
45.7786	854	35.7682	1688	1177	1079	680	766	1098
45.8442	903	35.8338	1250	1140	1070	638	747	983
45.9099	829	35.8995	1027	1157	1102	690	745	898
45.9755	819	35.9651	977	1142	993	631	746	985
46.0412	893	36.0308	889	1209	1020	578	692	934
46.1068	861	36.0964	848	1129	1049	589	761	939
46.1725	872	36.1621	907	1199	1021	618	761	952
46.2381	883	36.2277	836	1167	1031	618	720	917
46.3038	881	36.2934	884	1118	1013	619	745	931
46.3694	863	36.359	848	1181	1006	658	710	936
46.4351	846	36.4247	869	1126	1005	601	680	933
46.5007	889	36.4903	897	1129	1072	552	743	950
46.5664	853	36.556	882	1155	1014	619	696	1065
46.632	892	36.6216	1014	1425	1111	557	818	1261
46.6977	859	36.6873	1612	2158	1046	613	1224	1083
46.7634	897	36.753	3025	2169	1030	590	1116	984
46.829	897	36.8186	2125	1968	1040	673	977	999
46.8947	848	36.8843	1471	1588	1232	849	799	944
46.9603	843	36.9499	931	1381	1619	1430	708	955
47.026	893	37.0156	861	1272	1393	1161	703	958
47.0916	869	37.0812	906	1187	1258	1052	742	1034
47.1573	857	37.1469	848	1135	1192	828	807	1084
47.2229	893	37.2125	929	1109	1180	714	831	1044
47.2886	826	37.2782	935	1067	1094	639	827	978
47.3542	889	37.3438	915	1081	1047	579	685	948
47.4199	864	37.4095	920	1122	997	616	707	920
47.4855	855	37.4751	860	1061	1010	576	662	934
47.5512	852	37.5408	839	1166	1059	618	632	952
47.6168	967	37.6064	876	1092	997	594	673	973
47.6825	873	37.6721	894	1133	1005	559	719	932
47.7481	833	37.7377	857	1104	1006	581	692	943
47.8138	887	37.8034	907	1143	1009	574	695	910
47.8794	907	37.869	858	1064	1003	624	712	907
47.9451	881	37.9347	859	1091	1050	595	713	942
48.0107	901	38.0003	884	1135	1008	562	667	915
48.0764	884	38.066	851	1074	999	655	712	939
48.142	880	38.1316	847	1145	994	576	700	951
48.2077	897	38.1973	795	1143	1017	608	738	891
48.2733	958	38.2629	858	1145	1019	586	676	948
48.339	845	38.3286	860	1188	1026	629	680	992
48.4046	847	38.3942	887	1121	982	601	712	899
48.4703	879	38.4599	852	1152	998	633	666	932
48.5359	866	38.5255	860	1178	1027	616	710	971
48.6016	811	38.5912	878	1111	1050	580	720	962
48.6672	861	38.6568	826	1049	1022	619	716	879
48.7329	869	38.7225	826	1142	1039	598	711	946
48.7985	901	38.7881	873	1149	989	606	673	903
48.8642	885	38.8538	879	1078	960	576	690	901
48.9298	901	38.9194	822	1105	1045	592	667	1002
48.9955	938	38.9851	812	1122	943	624	735	952
49.0612	925	39.0508	854	1127	987	621	717	924
49.1268	905	39.1164	894	1154	1001	617	718	973
49.1925	857	39.1821	818	1106	966	590	678	937
49.2581	885	39.2477	903	1136	970	627	689	922
49.3238	858	39.3134	910	1135	1039	590	694	908
49.3894	893	39.379	844	1062	1021	616	741	944
49.4551	901	39.4447	817	1149	1013	599	679	915
49.5207	893	39.5103	881	1157	1030	624	683	957
49.5864	889	39.576	833	1169	993	608	633	938
49.652	865	39.6416	812	1083	1045	592	715	885
49.7177	916	39.7073	888	1177	1034	612	715	933
49.7833	880	39.7729	854	1129	1008	619	669	940
49.849	810	39.8386	835	1160	1040	605	702	940
49.9146	882	39.9042	857	1160	991	609	686	892
49.9803	884	39.9699	799	1088	934	599	781	937
50.0459	867	40.0355	846	1102	1002	592	705	938
50.1116	869	40.1012	796	1110	1045	563	749	895
50.1772	863	40.1668	857	1120	1003	619	705	993
50.2429	871	40.2325	833	1093	1017	573	679	894
50.3085	861	40.2981	823	1120	989	636	701	939
50.3742	857	40.3638	865	1120	1025	565	675	926
50.4398	896	40.4294	815	1147	990	584	723	946
50.5055	887	40.4951	802	1124	1010	591	673	913
50.5711	846	40.5607	886	1085	981	629	722	992
50.6368	829	40.6264	825	1108	1029	593	644	933
50.7024	859	40.692	872	1106	1006	638	710	945
50.7681	876	40.7577	823	1145	1027	570	668	924
50.8337	882	40.8233	813	1109	1031	594	704	938
50.8994	907	40.889	842	1087	948	632	760	918
50.965	852	40.9546	892	1105	1017	572	722	915
51.0307	880	41.0203	825	1089	1018	603	680	883
51.0963	861	41.0859	849	1135	1020	561	732	958
51.162	863	41.1516	901	1163	966	535	757	958
51.2276	888	41.2172	879	1179	1066	586	749	945
51.2933	859	41.2829	892	1098	1004	617	695	896
51.3589	871	41.3485	874	1066	1031	596	725	894
51.4246	854	41.4142	918	1183	1032	575	708	925
51.4903	893	41.4799	788	1087	1030	571	735	917
51.5559	873	41.5455	907	1137	1037	587	648	957
51.6216	870	41.6112	852	1128	1009	607	700	952
51.6872	897	41.6768	842	1133	1029	557	651	902
51.7529	918	41.7425	864	1012	1066	560	743	917
51.8185	883	41.8081	867	1118	989	639	753	905
51.8842	888	41.8738	885	1100	1046	588	742	945
51.9498	863	41.9394	911	1116	1041	600	730	907
52.0155	868	42.0051	827	1164	1062	566	721	966
52.0811	855	42.0707	909	1076	1072	593	707	937
52.1468	924	42.1364	854	1085	987	617	719	939
52.2124	809	42.202	900	1087	1049	634	681	942
52.2781	908	42.2677	843	1097	963	613	745	966
52.3437	879	42.3333	883	1174	976	587	712	1006
52.4094	842	42.399	825	1164	977	603	713	989
52.475	839	42.4646	844	1274	1031	619	758	1170
52.5407	815	42.5303	975	1444	1019	603	771	1553
52.6063	824	42.5959	1256	2065	1041	650	973	1323
52.672	870	42.6616	2919	2853	1009	623	1322	1247
52.7376	888	42.7272	3690	2488	1016	660	1174	993
52.8033	852	42.7929	2556	2276	1158	752	1012	982
52.8689	786	42.8585	1711	1664	1490	1129	883	972
52.9346	890	42.9242	987	1505	2238	2203	732	915
53.0002	871	42.9898	962	1427	1792	1907	744	1023
53.0659	880	43.0555	928	1299	1761	1742	798	1021
53.1315	869	43.1211	880	1229	1521	1295	917	1207
53.1972	847	43.1868	945	1146	1406	1034	989	1302
53.2628	866	43.2524	970	1134	1384	900	978	1177
53.3285	846	43.3181	1010	1214	1211	727	892	1067
53.3941	898	43.3837	970	1153	1119	648	765	959
53.4598	942	43.4494	976	1218	1069	591	712	961
53.5254	850	43.515	975	1121	1110	601	706	965
53.5911	873	43.5807	947	1120	1057	591	688	971
53.6567	879	43.6463	897	1099	1036	639	711	948
53.7224	879	43.712	904	1140	1010	602	689	916
53.7881	921	43.7777	879	1064	1025	588	701	915
53.8537	890	43.8433	880	1156	983	583	709	950
53.9194	868	43.909	905	1090	996	624	658	904
53.985	883	43.9746	937	1118	1045	581	731	940
54.0507	849	44.0403	898	1136	1028	601	706	925
54.1163	911	44.1059	884	1137	1014	604	727	903
54.182	877	44.1716	862	1186	1032	528	767	900
54.2476	853	44.2372	787	1053	947	574	708	933
54.3133	842	44.3029	825	1094	1072	587	665	938
54.3789	926	44.3685	842	1093	1020	589	694	959
54.4446	833	44.4342	872	1144	1035	608	673	932
54.5102	876	44.4998	864	1116	1026	566	681	915
54.5759	857	44.5655	818	1131	977	564	688	929
54.6415	953	44.6311	852	1193	1032	566	704	922
54.7072	870	44.6968	863	1136	1000	593	702	896
54.7728	914	44.7624	845	1096	1060	604	732	900
54.8385	852	44.8281	834	1122	1067	602	689	1033
54.9041	888	44.8937	865	1126	978	584	735	915
54.9698	842	44.9594	837	1128	1011	575	721	869
55.0354	861	45.025	897	1151	974	608	758	874
55.1011	863	45.0907	896	1140	1021	587	697	963
55.1667	851	45.1563	827	1131	985	553	716	980
55.2324	868	45.222	829	1124	1064	636	704	1005
55.298	861	45.2876	804	1129	1059	608	717	961
55.3637	844	45.3533	894	1113	1024	545	692	896
55.4293	857	45.4189	873	1161	1010	575	730	952
55.495	847	45.4846	823	1106	1079	579	707	891
55.5606	817	45.5502	850	1094	1072	625	704	916
55.6263	879	45.6159	874	1152	1025	598	758	894
55.6919	839	45.6815	920	1134	1039	567	720	969
55.7576	843	45.7472	854	1125	1008	589	671	893
55.8232	890	45.8128	841	1100	1030	622	649	933
55.8889	835	45.8785	835	1151	1005	586	699	898
55.9545	848	45.9441	815	1122	1024	557	739	933
56.0202	867	46.0098	866	1120	1030	581	685	900
56.0859	865	46.0755	897	1136	966	609	721	900
56.1515	884	46.1411	847	1015	1016	589	700	987
56.2172	862	46.2068	825	1110	988	611	712	929
56.2828	876	46.2724	830	1091	976	575	676	919
56.3485	883	46.3381	833	1066	1039	579	745	990
56.4141	893	46.4037	866	1124	1016	596	675	966
56.4798	899	46.4694	874	1097	990	631	674	969
56.5454	850	46.535	849	1068	1007	626	661	911
56.6111	848	46.6007	821	1123	1079	622	684	876
56.6767	861	46.6663	887	1135	1021	546	696	950
56.7424	907	46.732	808	1126	1064	593	685	896
56.808	844	46.7976	836	1102	1016	621	723	951
56.8737	875	46.8633	884	1131	976	570	692	950
56.9393	876	46.9289	873	1079	1027	582	693	918
57.005	856	46.9946	851	1073	1074	595	715	940
57.0706	887	47.0602	868	1102	1012	557	726	892
57.1363	892	47.1259	895	1166	1024	602	705	961
57.2019	904	47.1915	864	1137	961	570	709	890
57.2676	936	47.2572	903	1148	1051	583	721	926
57.3332	920	47.3228	860	1149	1024	587	740	1010
57.3989	910	47.3885	858	1110	992	588	675	976
57.4645	854	47.4541	847	1077	1079	600	738	914
57.5302	920	47.5198	879	1116	981	580	703	865
57.5958	938	47.5854	889	1080	996	599	652	896
57.6615	895	47.6511	806	1103	1032	577	744	926
57.7271	868	47.7167	901	1082	1028	597	724	882
57.7928	881	47.7824	861	1109	1008	567	742	921
57.8584	861	47.848	793	1079	1009	591	714	950
57.9241	860	47.9137	882	1127	1047	590	692	947
57.9897	890	47.9793	834	1173	1056	578	700	872
58.0554	890	48.045	867	1114	968	587	713	979
58.121	898	48.1106	892	1090	950	588	677	936
58.1867	915	48.1763	890	1150	1030	587	700	976
58.2523	912	48.2419	814	1197	1054	596	705	937
58.318	913	48.3076	886	1097	1035	578	699	898
58.3837	909	48.3733	863	1151	1029	551	663	894
58.4493	908	48.4389	920	1140	1005	665	654	885
58.515	902	48.5046	825	1087	1049	631	684	928
58.5806	927	48.5702	833	1153	1012	585	749	992
58.6463	896	48.6359	833	1122	1072	633	660	892
58.7119	900	48.7015	840	1088	1003	550	720	966
58.7776	932	48.7672	871	1148	1023	625	670	861
58.8432	827	48.8328	821	1165	1032	610	705	921
58.9089	911	48.8985	823	1169	994	619	662	923
58.9745	889	48.9641	871	1053	943	604	738	922
59.0402	874	49.0298	826	1126	1013	583	680	855
59.1058	851	49.0954	863	1026	1009	570	690	944
59.1715	903	49.1611	918	1102	1070	556	764	912
59.2371	860	49.2267	835	1160	965	550	730	889
59.3028	869	49.2924	840	1158	1020	570	690	908
59.3684	908	49.358	874	1099	996	576	725	953
59.4341	892	49.4237	883	1094	1009	615	667	906
59.4997	903	49.4893	820	1116	1025	580	715	905
59.5654	898	49.555	838	1034	1020	544	709	943
59.631	924	49.6206	833	1119	1024	576	738	887
59.6967	892	49.6863	892	1195	991	645	693	899
59.7623	954	49.7519	920	1115	1017	594	665	906
59.828	859	49.8176	916	1145	1030	562	684	979
59.8936	865	49.8832	903	1079	1092	573	713	917
59.9593	887	49.9489	816	1151	1007	645	681	909
60.0249	874	50.0145	838	1139	978	540	712	891
60.0906	965	50.0802	843	1134	1045	577	682	940
60.1562	918	50.1458	890	1059	969	586	680	919
60.2219	910	50.2115	798	1114	992	583	717	927
60.2875	883	50.2771	841	1114	1000	592	693	902
60.3532	886	50.3428	843	1143	988	636	665	944
60.4188	886	50.4084	841	1106	1086	614	744	942
60.4845	936	50.4741	838	1186	1025	582	722	883
60.5501	893	50.5397	868	1198	1067	578	700	917
60.6158	905	50.6054	937	1136	1065	617	719	892
60.6815	873	50.6711	826	1142	1006	608	675	951
60.7471	885	50.7367	781	1171	1008	626	682	902
60.8128	866	50.8024	858	1096	1059	593	730	900
60.8784	916	50.868	846	1114	1018	626	771	924
60.9441	923	50.9337	857	1059	1024	597	707	963
61.0097	899	50.9993	847	1131	1045	590	720	958
61.0754	902	51.065	838	1124	1042	600	705	948
61.141	959	51.1306	854	1141	985	580	744	932
61.2067	974	51.1963	829	1060	1004	615	727	950
61.2723	965	51.2619	873	1124	1031	556	720	932
61.338	953	51.3276	814	1075	1048	553	722	923
61.4036	952	51.3932	830	1030	992	632	716	965
61.4693	1095	51.4589	833	1148	978	592	731	985
61.5349	1199	51.5245	835	1098	995	597	715	967
61.6006	1410	51.5902	839	1097	977	628	699	1021
61.6662	1669	51.6558	866	1076	1012	602	759	927
61.7319	2316	51.7215	857	1099	986	594	694	847
61.7975	2655	51.7871	855	1104	979	587	733	985
61.8632	2398	51.8528	844	1088	987	623	697	918
61.9288	2058	51.9184	834	1122	965	584	712	933
61.9945	1735	51.9841	838	1119	1011	629	695	965
62.0601	1387	52.0497	872	1086	1051	603	687	939
62.1258	1153	52.1154	877	1102	1049	592	703	956
62.1914	998	52.181	830	1128	1044	582	723	938
62.2571	974	52.2467	862	1083	954	582	700	907
62.3227	988	52.3123	844	1111	1038	651	733	971
62.3884	969	52.378	889	1113	1063	616	632	913
62.454	925	52.4436	868	1114	1038	609	777	973
62.5197	931	52.5093	910	1106	1002	563	753	931
62.5853	921	52.5749	816	1121	997	579	691	977
62.651	886	52.6406	877	1129	1001	601	688	901
62.7166	938	52.7062	868	1114	1015	603	705	950
62.7823	879	52.7719	830	1083	983	569	706	889
62.8479	836	52.8375	891	1114	1036	597	726	905
62.9136	961	52.9032	865	1128	976	557	701	935
62.9793	885	52.9689	851	1165	1036	606	715	916
63.0449	919	53.0345	894	1041	989	593	726	962
63.1106	883	53.1002	859	1138	1029	632	746	913
63.1762	919	53.1658	829	1205	1036	605	682	914
63.2419	929	53.2315	880	1122	1015	643	722	933
63.3075	975	53.2971	798	1069	1093	637	730	957
63.3732	899	53.3628	854	1155	1057	671	733	990
63.4388	889	53.4284	857	1110	1111	734	761	968
63.5045	893	53.4941	882	1212	1149	786	779	1078
63.5701	836	53.5597	871	1102	1149	799	839	1105
63.6358	851	53.6254	958	1133	1159	771	888	1131
63.7014	867	53.691	965	1110	1133	736	831	1064
63.7671	898	53.7567	974	1158	1039	661	838	1031
63.8327	882	53.8223	941	1122	1030	587	758	957
63.8984	947	53.888	933	1041	1061	648	727	952
63.964	893	53.9536	942	1110	980	599	765	1031
64.0297	861	54.0193	910	1090	1078	542	731	978
64.0953	861	54.0849	935	1090	1050	585	740	916
64.161	873	54.1506	877	1142	988	650	717	881
64.2266	854	54.2162	875	1092	1014	637	740	902
64.2923	903	54.2819	856	1101	959	569	689	914
64.3579	849	54.3475	844	1213	1058	591	718	951
64.4236	912	54.4132	866	1130	973	628	698	936
64.4892	868	54.4788	907	1038	1016	654	707	954
64.5549	883	54.5445	856	1143	1024	591	714	929
64.6205	888	54.6101	863	1111	1049	601	688	943
64.6862	899	54.6758	894	1142	1009	616	693	957
64.7518	881	54.7414	837	1084	989	562	709	896
64.8175	863	54.8071	863	1052	1020	579	652	932
64.8831	895	54.8727	948	1104	1082	613	702	941
64.9488	904	54.9384	853	1077	990	588	736	893
65.0144	855	55.004	861	1129	1038	621	698	957
65.0801	874	55.0697	880	1113	1059	570	667	905
65.1457	843	55.1353	795	1156	987	591	662	931
65.2114	854	55.201	848	1079	983	584	717	938
65.277	932	55.2666	886	1111	991	536	734	944
65.3427	851	55.3323	834	1104	1043	623	700	932
65.4084	902	55.398	859	1138	968	567	720	960
65.474	882	55.4636	895	1046	983	602	758	923
65.5397	819	55.5293	833	1117	1015	638	718	929
65.6053	868	55.5949	853	1234	1010	607	719	969
65.671	916	55.6606	855	1132	1035	608	730	917
65.7366	942	55.7262	846	1135	1028	571	707	908
65.8023	920	55.7919	854	1155	1034	613	740	961
65.8679	941	55.8575	866	1128	1026	599	711	987
65.9336	901	55.9232	860	1141	1015	601	725	918
65.9992	890	55.9888	867	1150	1017	644	766	922
66.0649	885	56.0545	849	1068	984	561	711	920
66.1305	872	56.1201	870	1175	1042	628	743	878
66.1962	908	56.1858	844	1127	967	650	718	934
66.2618	879	56.2514	867	1095	1023	581	685	920
66.3275	904	56.3171	850	1078	991	613	727	957
66.3931	841	56.3827	869	1126	980	601	714	962
66.4588	860	56.4484	840	1109	1033	608	661	928
66.5244	875	56.514	880	1105	1050	529	686	950
66.5901	901	56.5797	863	1209	1028	625	720	942
66.6557	906	56.6453	844	1174	1036	609	733	920
66.7214	873	56.711	819	1113	987	603	756	918
66.787	920	56.7766	823	1131	989	647	721	945
66.8527	850	56.8423	845	1228	1048	702	747	1041
66.9183	861	56.9079	911	1178	1078	861	729	1050
66.984	917	56.9736	827	1206	1166	1083	763	1257
67.0496	801	57.0392	886	1194	1439	1247	978	1357
67.1153	888	57.1049	908	1094	1381	1198	1106	1434
67.1809	927	57.1705	985	1192	1359	1138	1126	1413
67.2466	824	57.2362	1016	1136	1355	976	1082	1316
67.3122	909	57.3018	1079	1102	1294	797	980	1163
67.3779	896	57.3675	1081	1128	1180	762	920	1095
67.4435	890	57.4331	1068	1093	1157	636	815	1022
67.5092	860	57.4988	1101	1156	1051	617	729	993
67.5748	920	57.5644	1033	1194	1074	607	693	982
67.6405	861	57.6301	1007	1077	1017	660	668	951
67.7062	846	57.6958	963	1061	998	619	766	965
67.7718	963	57.7614	958	1064	1021	564	757	906
67.8375	937	57.8271	929	1167	1000	609	733	938
67.9031	925	57.8927	865	1068	1047	596	720	896
67.9688	913	57.9584	869	1112	997	575	743	970
68.0344	829	58.024	907	1156	1071	615	697	952
68.1001	919	58.0897	813	1145	1066	566	699	926
68.1657	901	58.1553	773	1089	1052	654	678	869
68.2314	907	58.221	875	1171	1008	633	769	917
68.297	869	58.2866	904	1138	1026	623	686	980
68.3627	930	58.3523	899	1206	965	589	797	898
68.4283	956	58.4179	853	1074	1043	614	744	902
68.494	898	58.4836	898	1120	1018	580	711	977
68.5596	864	58.5492	852	1117	1020	647	675	924
68.6253	913	58.6149	913	1121	1052	604	704	922
68.6909	939	58.6805	875	1111	1039	580	764	922
68.7566	875	58.7462	854	1161	1023	636	743	888
68.8222	897	58.8118	900	1158	1025	601	761	940
68.8879	909	58.8775	824	1218	1038	609	764	921
68.9535	943	58.9431	856	1108	997	619	728	965
69.0192	886	59.0088	844	1114	1063	637	696	913
69.0848	907	59.0744	918	1079	1037	638	705	976
69.1505	875	59.1401	895	1160	1048	587	739	950
69.2161	914	59.2057	890	1103	994	573	692	971
69.2818	861	59.2714	867	1127	1000	623	700	958
69.3474	864	59.337	874	1158	1006	567	719	908
69.4131	886	59.4027	849	1148	1063	578	727	926
69.4787	901	59.4683	838	1138	1087	564	693	946
69.5444	946	59.534	885	1141	993	590	703	992
69.61	874	59.5996	864	1095	1030	555	737	922
69.6757	886	59.6653	892	1124	1024	575	710	984
69.7413	896	59.7309	888	1225	997	582	715	993
69.807	906	59.7966	841	1098	1044	594	703	1011
69.8726	906	59.8622	818	1101	1016	586	700	967
69.9383	902	59.9279	824	1101	998	566	714	961
70.004	894	59.9936	827	1055	1041	606	758	964
70.0696	862	60.0592	866	1119	1009	568	707	962
70.1353	915	60.1249	839	1065	943	591	737	919
70.2009	863	60.1905	874	1106	1073	620	679	921
70.2666	927	60.2562	852	1112	1020	572	731	926
70.3322	903	60.3218	879	1072	1001	568	710	922
70.3979	853	60.3875	913	1140	1025	602	728	887
70.4635	877	60.4531	902	1168	1010	571	732	957
70.5292	925	60.5188	870	1158	1068	556	701	909
70.5948	891	60.5844	828	1121	1083	611	677	927
70.6605	921	60.6501	849	1116	1031	610	736	925
70.7261	845	60.7157	868	1109	998	591	691	899
70.7918	854	60.7814	875	1221	945	573	699	954
70.8574	950	60.847	877	1098	1062	648	728	936
70.9231	888	60.9127	864	1161	1041	597	727	949
70.9887	854	60.9783	899	1169	1047	592	710	946
71.0544	898	61.044	897	1159	1031	546	732	915
71.12	890	61.1096	863	1115	1045	592	724	910
71.1857	914	61.1753	828	1109	1016	626	719	903
71.2513	935	61.2409	910	1107	1037	596	677	936
71.317	915	61.3066	891	1159	957	615	736	971
71.3826	909	61.3722	876	1161	1033	609	746	975
71.4483	925	61.4379	892	1103	1050	587	745	946
71.5139	942	61.5035	923	1157	1036	608	694	996
71.5796	877	61.5692	882	1116	1076	605	638	951
71.6452	902	61.6348	939	1123	981	591	663	1093
71.7109	878	61.7005	905	1159	1003	670	757	1240
71.7765	844	61.7661	942	1204	1059	592	767	1100
71.8422	816	61.8318	927	1533	1086	591	762	1090
71.9078	910	61.8974	1141	2035	1008	593	813	1066
71.9735	891	61.9631	2011	1980	1077	592	1004	1008
72.0391	902	62.0287	2136	1852	1039	692	926	974
72.1048	959	62.0944	1463	1819	1018	581	901	924
72.1704	904	62.16	1657	1623	1110	624	875	971
72.2361	879	62.2257	1314	1494	1134	745	837	923
72.3018	928	62.2914	980	1435	1435	955	731	947
72.3674	870	62.357	872	1411	1617	1372	796	997
72.4331	839	62.4227	934	1362	1312	1076	731	982
72.4987	895	62.4883	927	1365	1326	1161	759	1052
72.5644	885	62.554	834	1202	1418	1371	804	1154
72.63	961	62.6196	894	1310	1466	1401	861	1283
72.6957	869	62.6853	921	1254	1555	1422	1027	1485
72.7613	945	62.7509	930	1128	1453	1230	1204	1454
72.827	879	62.8166	1046	1170	1493	1089	1204	1386
72.8926	908	62.8822	1040	1178	1466	908	1031	1280
72.9583	924	62.9479	1068	1141	1187	796	1026	1142
73.0239	909	63.0135	1078	1190	1138	705	964	1073
73.0896	884	63.0792	1114	1113	1097	643	872	931
73.1552	858	63.1448	1016	1140	1030	652	793	959
73.2209	868	63.2105	1040	1142	1033	614	840	951
73.2865	925	63.2761	1014	1157	1015	619	719	963
73.3522	913	63.3418	991	1132	1011	684	697	961
73.4178	988	63.4074	970	1090	1041	571	763	942
73.4835	901	63.4731	901	1126	1006	583	722	956
73.5491	983	63.5387	906	1117	990	627	724	892
73.6148	941	63.6044	925	1104	1044	591	750	1007
73.6804	967	63.67	819	1208	1013	581	764	959
73.7461	943	63.7357	875	1130	1039	614	735	900
73.8117	977	63.8013	916	1107	1033	614	762	945
73.8774	1053	63.867	844	1147	1031	582	676	893
73.943	1151	63.9326	887	1127	999	584	727	1002
74.0087	1233	63.9983	851	1057	1056	622	715	891
74.0743	1367	64.0639	876	1089	1003	608	754	1001
74.14	1325	64.1296	828	1085	1029	631	761	894
74.2056	1315	64.1952	882	1110	1051	571	705	946
74.2713	1199	64.2609	895	1159	1046	600	775	936
74.3369	1156	64.3265	843	1091	981	624	694	960
74.4026	1077	64.3922	840	1146	983	550	748	943
74.4682	1011	64.4578	842	1107	989	614	714	912
74.5339	1008	64.5235	867	1116	1025	622	759	889
74.5996	924	64.5892	837	1133	1039	609	716	904
74.6652	960	64.6548	857	1114	1036	664	721	961
74.7309	908	64.7205	865	1099	1053	617	703	909
74.7965	906	64.7861	837	1125	1075	613	724	879
74.8622	910	64.8518	840	1124	1046	582	670	938
74.9278	980	64.9174	895	1056	994	595	759	898
74.9935	920	64.9831	893	1129	1026	632	738	883
75.0591	886	65.0487	878	1131	1003	600	727	931
75.1248	874	65.1144	842	1176	1009	572	737	969
75.1904	876	65.18	897	1097	1043	567	741	943
75.2561	915	65.2457	830	1118	1061	658	687	946
75.3217	858	65.3113	854	1131	1037	572	701	995
75.3874	895	65.377	874	1121	1014	554	694	920
75.453	924	65.4426	878	1129	1032	622	769	981
75.5187	898	65.5083	849	1065	981	591	738	973
75.5843	848	65.5739	852	1125	1044	614	658	916
75.65	851	65.6396	845	1143	1030	594	740	947
75.7156	968	65.7052	829	1122	992	588	717	976
75.7813	913	65.7709	855	1123	1065	626	692	1003
75.8469	913	65.8365	886	1105	1037	615	693	927
75.9126	826	65.9022	882	1069	1040	590	716	946
75.9782	895	65.9678	860	1144	1091	572	749	1001
76.0439	920	66.0335	824	1108	1057	594	718	908
76.1095	893	66.0991	837	1136	1009	596	731	899
76.1752	903	66.1648	883	1102	961	616	725	944
76.2408	929	66.2304	871	1101	1003	605	750	954
76.3065	920	66.2961	900	1103	1084	595	744	987
76.3721	887	66.3617	870	1171	1121	628	733	954
76.4378	881	66.4274	808	1067	983	649	741	923
76.5034	940	66.493	820	1154	1079	579	723	990
76.5691	897	66.5587	866	1137	1051	597	689	974
76.6347	949	66.6243	865	1084	1124	578	691	903
76.7004	956	66.69	889	1066	987	571	650	944
76.766	898	66.7556	839	1164	1019	638	710	967
76.8317	868	66.8213	907	1124	985	576	746	912
76.8973	909	66.8869	840	1126	1054	618	727	942
76.963	860	66.9526	833	1095	1032	563	725	911
77.0287	906	67.0183	813	1124	1051	641	663	908
77.0943	892	67.0839	893	1133	1033	587	741	921
77.16	874	67.1496	889	1118	1004	535	758	998
77.2256	887	67.2152	829	1098	1034	616	726	963
77.2913	942	67.2809	821	1151	1044	590	783	909
77.3569	871	67.3465	876	1123	1043	612	723	913
77.4226	933	67.4122	877	1102	1059	646	701	933
77.4882	879	67.4778	871	1125	996	583	748	904
77.5539	951	67.5435	875	1095	1058	576	735	971
77.6195	934	67.6091	853	1132	1012	626	719	942
77.6852	997	67.6748	840	1099	1021	608	681	897
77.7508	1015	67.7404	857	1180	1034	606	738	912
77.8165	1074	67.8061	827	1117	1018	598	695	946
77.8821	1226	67.8717	875	1136	989	610	759	911
77.9478	1423	67.9374	857	1049	1032	591	681	930
78.0134	1390	68.003	862	1139	1053	629	787	915
78.0791	1273	68.0687	897	1106	1066	580	739	971
78.1447	1183	68.1343	845	1173	1042	566	700	942
78.2104	1159	68.2	853	1055	988	641	718	914
78.276	1115	68.2656	818	1093	1073	624	732	924
78.3417	1000	68.3313	877	1112	1042	615	692	975
78.4073	883	68.3969	927	1144	1034	571	741	963
78.473	916	68.4626	854	1121	1007	591	692	920
78.5386	958	68.5282	862	1096	991	583	713	943
78.6043	870	68.5939	827	1103	1023	634	736	870
78.6699	901	68.6595	810	1121	1033	617	689	939
78.7356	917	68.7252	874	1125	1014	596	695	896
78.8012	883	68.7908	915	1120	1037	576	763	967
78.8669	899	68.8565	903	1106	1072	588	681	886
78.9325	928	68.9221	927	1085	1033	583	711	950
78.9982	971	68.9878	846	1091	985	598	727	929
79.0638	910	69.0534	891	1061	1040	571	694	939
79.1295	940	69.1191	829	1186	1031	598	735	904
79.1951	879	69.1847	893	1210	1015	590	744	964
79.2608	919	69.2504	861	1115	1055	553	741	855
79.3265	873	69.3161	850	1121	1037	625	694	909
79.3921	907	69.3817	856	1102	1011	561	734	946
79.4578	828	69.4474	914	1146	1031	612	783	902
79.5234	883	69.513	821	1113	1006	579	687	920
79.5891	837	69.5787	873	1112	986	597	694	951
79.6547	933	69.6443	849	1105	988	639	702	896
79.7204	874	69.71	885	1141	1037	595	736	940
79.786	857	69.7756	873	1096	1088	596	725	917
79.8517	881	69.8413	898	1120	1013	622	705	937
79.9173	905	69.9069	888	1172	1006	654	727	895
79.983	886	69.9726	824	1073	1041	599	730	982
80.0486	827	70.0382	895	1104	1029	573	703	909
80.1143	820	70.1039	873	1108	1028	587	694	998
80.1799	885	70.1695	848	1064	1047	649	711	949
80.2456	961	70.2352	873	1151	1058	596	705	921
80.3112	895	70.3008	839	1129	1052	590	732	949
80.3769	917	70.3665	831	1123	1047	615	726	907
80.4425	906	70.4321	879	1196	1056	642	691	916
80.5082	972	70.4978	820	1141	1053	610	733	931
80.5738	855	70.5634	860	1092	1009	576	730	911
80.6395	864	70.6291	857	1132	1022	602	718	950
80.7051	919	70.6947	875	1139	1028	602	702	942
80.7708	915	70.7604	872	1133	1035	552	716	947
80.8364	869	70.826	897	1155	1025	611	754	959
80.9021	886	70.8917	876	1130	1034	593	758	935
80.9677	897	70.9573	922	1057	1008	646	783	987
81.0334	917	71.023	890	1120	1018	646	740	980
81.099	910	71.0886	897	1191	1080	679	832	988
81.1647	837	71.1543	811	1122	1089	641	769	980
81.2303	889	71.2199	878	1138	1066	634	743	968
81.296	785	71.2856	883	1147	1062	687	739	974
81.3616	862	71.3512	902	1117	1056	609	759	973
81.4273	910	71.4169	877	1098	1010	590	744	917
81.4929	853	71.4825	874	1164	1002	651	743	932
81.5586	933	71.5482	906	1104	977	634	740	934
81.6243	907	71.6139	857	1131	977	587	728	953
81.6899	960	71.6795	909	1132	996	579	735	938
81.7556	877	71.7452	890	1111	1028	589	720	907
81.8212	910	71.8108	879	1104	1053	580	711	893
81.8869	874	71.8765	864	1095	1026	610	722	907
81.9525	834	71.9421	897	1135	998	629	716	908
82.0182	934	72.0078	949	1182	1013	626	764	956
82.0838	916	72.0734	885	1114	1035	595	703	959
82.1495	873	72.1391	907	1106	1016	571	719	983
82.2151	876	72.2047	876	1106	1043	635	713	981
82.2808	926	72.2704	870	1161	978	631	687	913
82.3464	933	72.336	891	1112	1015	601	771	949
82.4121	847	72.4017	897	1132	1021	590	732	954
82.4777	956	72.4673	930	1097	1043	573	728	981
82.5434	908	72.533	887	1079	1049	609	711	926
82.609	925	72.5986	874	1116	1045	606	697	934
82.6747	856	72.6643	839	1160	1041	590	748	896
82.7403	862	72.7299	899	1071	992	586	678	968
82.806	897	72.7956	861	1047	1056	583	761	887
82.8716	863	72.8612	878	1133	1031	596	705	927
82.9373	872	72.9269	865	1130	1017	621	695	916
83.0029	880	72.9925	811	1091	1032	630	714	923
83.0686	888	73.0582	840	1215	998	602	711	962
83.1342	919	73.1238	852	1079	1051	583	731	900
83.1999	911	73.1895	863	1112	1063	573	734	923
83.2655	874	73.2551	855	1113	1074	603	717	870
83.3312	873	73.3208	890	1143	1085	539	699	989
83.3968	917	73.3864	895	1116	1015	615	742	952
83.4625	910	73.4521	860	1118	1065	599	698	982
83.5281	903	73.5177	850	1139	1004	644	739	958
83.5938	901	73.5834	811	1176	981	611	735	965
83.6594	886	73.649	861	1109	1098	572	748	956
83.7251	834	73.7147	888	1146	1012	623	750	877
83.7907	893	73.7803	840	1126	1028	573	707	991
83.8564	935	73.846	925	1124	1048	599	721	957
83.9221	944	73.9117	870	1121	1057	613	755	972
83.9877	904	73.9773	883	1119	1042	686	743	1024
84.0534	867	74.043	883	1124	1037	685	733	1030
84.119	895	74.1086	864	1238	1101	743	736	1032
84.1847	916	74.1743	946	1271	1127	698	810	1035
84.2503	907	74.2399	1036	1402	1157	689	841	1078
84.316	865	74.3056	1371	1342	1108	700	928	1004
84.3816	817	74.3712	1270	1260	1084	688	900	977
84.4473	911	74.4369	1027	1341	1083	662	918	1001
84.5129	947	74.5025	1117	1201	1103	671	870	1006
84.5786	888	74.5682	1188	1265	1067	587	780	995
84.6442	839	74.6338	1031	1156	1067	708	813	1028
84.7099	907	74.6995	915	1170	1070	705	736	939
84.7755	919	74.7651	941	1137	1175	735	746	949
84.8412	903	74.8308	947	1150	1068	705	739	926
84.9068	911	74.8964	919	1198	1159	714	777	1050
84.9725	847	74.9621	893	1177	1123	710	780	940
85.0381	866	75.0277	866	1165	1063	695	750	983
85.1038	892	75.0934	870	1186	1051	671	735	886
85.1694	852	75.159	900	1130	1042	682	745	970
85.2351	830	75.2247	879	1103	1044	627	729	992
85.3007	921	75.2903	861	1132	1080	624	722	993
85.3664	855	75.356	844	1125	1012	639	749	961
85.432	877	75.4216	898	1139	1044	617	793	1024
85.4977	926	75.4873	852	1082	1057	586	803	990
85.5633	915	75.5529	895	1095	1048	582	762	922
85.629	895	75.6186	876	1118	1088	614	723	966
85.6946	924	75.6842	922	1177	1053	593	700	968
85.7603	898	75.7499	948	1151	1036	646	707	958
85.8259	851	75.8155	913	1125	1004	561	760	956
85.8916	862	75.8812	913	1088	1011	622	736	907
85.9572	920	75.9468	860	1098	1038	609	750	948
86.0229	888	76.0125	809	1129	1004	601	757	945
86.0885	929	76.0781	842	1095	1046	602	708	965
86.1542	910	76.1438	877	1089	1010	571	726	973
86.2199	946	76.2095	857	1093	1068	573	784	917
86.2855	944	76.2751	870	1131	1096	576	727	906
86.3512	882	76.3408	869	1101	981	583	702	931
86.4168	885	76.4064	867	1102	1050	601	726	907
86.4825	931	76.4721	925	1104	999	605	717	939
86.5481	868	76.5377	904	1173	989	572	681	906
86.6138	900	76.6034	909	1145	1091	592	763	893
86.6794	943	76.669	827	1131	1033	552	719	945
86.7451	938	76.7347	817	1118	1016	605	704	886
86.8107	934	76.8003	824	1160	983	569	694	937
86.8764	882	76.866	855	1174	1037	656	717	892
86.942	906	76.9316	800	1063	1022	592	739	905
87.0077	905	76.9973	857	1153	995	572	739	944
87.0733	879	77.0629	848	1130	1024	594	802	919
87.139	857	77.1286	893	1116	1046	606	779	999
87.2046	877	77.1942	851	1153	1025	629	757	951
87.2703	898	77.2599	879	1121	992	594	738	913
87.3359	933	77.3255	906	1084	1043	586	732	949
87.4016	888	77.3912	853	1140	1008	575	660	997
87.4672	932	77.4568	866	1165	1050	564	696	965
87.5329	839	77.5225	902	1038	1016	589	682	923
87.5985	908	77.5881	912	1116	1015	550	709	966
87.6642	903	77.6538	870	1124	1035	564	717	965
87.7298	882	77.7194	909	1167	1001	626	754	981
87.7955	835	77.7851	914	1101	1033	618	716	981
87.8611	812	77.8507	887	1130	1003	627	734	1062
87.9268	885	77.9164	868	1149	994	604	782	995
87.9924	926	77.982	867	1199	1005	589	740	955
88.0581	904	78.0477	938	1182	1039	652	727	992
88.1237	917	78.1133	949	1339	1027	620	743	960
88.1894	894	78.179	1159	1240	1036	609	840	923
88.255	922	78.2446	1305	1230	1015	638	822	893
88.3207	851	78.3103	1082	1190	980	592	793	937
88.3863	882	78.3759	977	1267	973	559	768	884
88.452	889	78.4416	1074	1199	1020	611	756	916
88.5176	916	78.5072	1028	1174	1056	641	751	936
88.5833	905	78.5729	943	1193	1098	601	790	956
88.649	926	78.6386	901	1137	1139	685	734	925
88.7146	851	78.7042	900	1126	1121	731	800	972
88.7803	855	78.7699	865	1110	1045	714	796	943
88.8459	939	78.8355	849	1175	1075	658	730	951
88.9116	909	78.9012	916	1136	1075	674	705	933
88.9772	914	78.9668	838	1126	1096	694	744	928
89.0429	902	79.0325	851	1210	998	647	738	992
89.1085	898	79.0981	875	1060	1055	593	684	980
89.1742	933	79.1638	853	1100	1030	610	733	947
89.2398	877	79.2294	956	1075	1050	612	766	940
89.3055	883	79.2951	885	1113	990	594	731	967
89.3711	907	79.3607	934	1117	1087	617	760	883
89.4368	935	79.4264	898	1120	1011	618	730	1026
89.5024	948	79.492	911	1054	1008	615	768	950
89.5681	891	79.5577	856	1059	1052	556	714	954
89.6337	890	79.6233	820	1105	1133	586	700	879
89.6994	901	79.689	884	1172	1053	601	735	935
89.765	926	79.7546	869	1097	990	588	734	948
89.8307	897	79.8203	839	1160	1022	597	789	960
89.8963	847	79.8859	800	1100	1060	561	750	941
89.962	834	79.9516	810	1089	1062	633	739	922
90.0276	875	80.0172	835	1123	1127	579	753	914
90.0933	913	80.0829	886	1154	1020	572	708	936
90.1589	883	80.1485	830	1147	1050	601	750	945
90.2246	870	80.2142	938	1130	1076	599	708	955
90.2902	876	80.2798	846	1069	1047	579	742	933
90.3559	866	80.3455	864	1103	1013	603	721	924
90.4215	901	80.4111	883	1156	1041	579	728	968
90.4872	887	80.4768	861	1142	1023	598	747	895
90.5528	860	80.5424	826	1091	1041	564	723	950
90.6185	904	80.6081	843	1112	1019	630	722	917
90.6841	911	80.6737	860	1141	1045	607	737	971
90.7498	940	80.7394	862	1158	994	609	741	923
90.8154	924	80.805	875	1082	1030	626	704	922
90.8811	901	80.8707	878	1115	1068	614	766	929
90.9468	893	80.9364	851	1121	1015	561	745	941
91.0124	895	81.002	857	1125	1053	570	750	957
91.0781	919	81.0677	936	1100	1006	660	769	923
91.1437	871	81.1333	917	1111	1045	606	706	955
91.2094	889	81.199	869	1131	1081	606	721	976
91.275	829	81.2646	901	1087	1035	605	758	990
91.3407	932	81.3303	871	1088	1002	600	730	945
91.4063	932	81.3959	838	1156	1034	645	716	929
91.472	905	81.4616	899	1117	1063	576	749	941
91.5376	900	81.5272	834	1086	1009	616	715	1033
91.6033	904	81.5929	906	1152	1047	616	721	955
91.6689	923	81.6585	843	1153	987	580	717	931
91.7346	893	81.7242	889	1175	1028	584	719	997
91.8002	885	81.7898	805	1178	1012	601	685	912
91.8659	853	81.8555	870	1093	1027	597	751	858
91.9315	899	81.9211	813	1159	1064	598	745	953
91.9972	915	81.9868	856	1072	1010	588	766	978
92.0628	899	82.0524	846	1121	1015	638	749	940
92.1285	961	82.1181	846	1004	1031	571	761	950
92.1941	946	82.1837	925	1108	1036	614	683	970
92.2598	896	82.2494	890	1094	1076	553	734	949
92.3254	864	82.315	849	1102	1030	593	814	943
92.3911	885	82.3807	886	1113	1012	549	773	932
92.4567	901	82.4463	887	1057	1034	588	704	960
92.5224	919	82.512	861	1199	948	603	743	938
92.588	917	82.5776	918	1120	1055	598	765	904
92.6537	933	82.6433	909	1076	1032	583	699	888
92.7193	879	82.7089	791	1059	1043	590	718	930
92.785	898	82.7746	870	1059	1085	623	712	956
92.8506	876	82.8402	886	1115	1024	587	754	888
92.9163	904	82.9059	867	1088	1027	609	702	910
92.9819	897	82.9715	873	1112	1079	611	711	1006
93.0476	960	83.0372	863	1081	974	620	735	985
93.1132	974	83.1028	900	1066	1016	595	745	954
93.1789	1024	83.1685	880	1085	1021	574	739	934
93.2446	1003	83.2342	822	1146	991	570	716	934
93.3102	939	83.2998	885	1094	1021	657	714	914
93.3759	965	83.3655	934	1056	1020	645	733	925
93.4415	952	83.4311	854	1116	1026	613	690	867
93.5072	928	83.4968	883	1073	1093	576	737	958
93.5728	951	83.5624	869	1108	1057	593	719	923
93.6385	888	83.6281	876	1124	1039	598	758	958
93.7041	931	83.6937	852	1113	1051	564	732	932
93.7698	909	83.7594	873	1117	1097	569	732	922
93.8354	948	83.825	862	1137	994	633	712	911
93.9011	908	83.8907	931	1068	1018	636	718	963
93.9667	961	83.9563	887	1105	1021	596	726	886
94.0324	848	84.022	840	1139	1051	602	733	927
94.098	909	84.0876	900	1064	1076	591	741	941
94.1637	906	84.1533	857	1157	1029	580	729	899
94.2293	898	84.2189	897	1116	1014	570	721	955
94.295	863	84.2846	817	1132	1064	586	742	997
94.3606	930	84.3502	843	1126	1039	577	722	958
94.4263	937	84.4159	894	1133	1071	580	713	941
94.4919	900	84.4815	889	1093	1015	602	745	944
94.5576	902	84.5472	816	1163	1055	637	697	872
94.6232	931	84.6128	892	1111	1013	593	699	918
94.6889	902	84.6785	853	1114	996	585	711	949
94.7545	886	84.7441	881	1123	1013	586	727	979
94.8202	906	84.8098	871	1163	1037	576	754	925
94.8858	866	84.8754	832	1114	1034	607	741	983
94.9515	858	84.9411	881	1129	1085	636	799	938
95.0171	886	85.0067	848	1078	1033	550	742	932
95.0828	872	85.0724	897	1160	1081	610	733	966
95.1484	900	85.138	871	1070	1059	571	714	920
95.2141	907	85.2037	829	1122	1042	606	763	912
95.2797	903	85.2693	869	1132	966	601	731	942
95.3454	894	85.335	859	1101	1020	650	757	952
95.411	880	85.4006	862	1058	1073	654	723	938
95.4767	893	85.4663	881	1128	1032	607	739	942
95.5424	907	85.532	907	1123	1067	600	720	950
95.608	853	85.5976	871	1166	1100	573	695	977
95.6737	909	85.6633	854	1079	994	620	780	952
95.7393	910	85.7289	821	1120	1064	575	755	921
95.805	908	85.7946	837	1147	1006	608	744	963
95.8706	935	85.8602	917	1118	1010	620	781	919
95.9363	877	85.9259	882	1109	1081	596	757	957
96.0019	914	85.9915	826	1123	1039	566	774	903
96.0676	933	86.0572	894	1130	1062	621	719	936
96.1332	923	86.1228	890	1119	1005	611	729	932
96.1989	935	86.1885	901	1115	1059	602	720	929
96.2645	852	86.2541	874	1114	968	579	774	970
96.3302	897	86.3198	850	1058	1032	621	739	913
96.3958	929	86.3854	851	1132	1026	627	733	978
96.4615	872	86.4511	905	1040	1039	570	752	957
96.5271	909	86.5167	894	1107	996	633	710	988
96.5928	932	86.5824	841	1060	1037	587	782	971
96.6584	852	86.648	819	1119	1005	624	763	1011
96.7241	925	86.7137	897	1101	1025	625	761	957
96.7897	888	86.7793	853	1144	1045	638	688	978
96.8554	919	86.845	861	1120	1005	638	740	909
96.921	875	86.9106	818	1182	1040	680	768	919
96.9867	872	86.9763	918	1036	1063	663	751	942
97.0523	946	87.0419	882	1131	1026	618	742	996
97.118	919	87.1076	822	1126	1057	641	741	948
97.1836	881	87.1732	877	1154	1044	655	787	984
97.2493	939	87.2389	905	1165	1057	616	782	995
97.3149	901	87.3045	877	1062	1070	603	741	998
97.3806	916	87.3702	856	1167	1069	617	766	1043
97.4462	956	87.4358	928	1133	1044	594	810	982
97.5119	876	87.5015	892	1167	1054	577	778	973
97.5775	889	87.5671	935	1089	1025	612	755	986
97.6432	881	87.6328	858	1151	974	652	739	935
97.7088	888	87.6984	835	1105	1020	602	722	918
97.7745	866	87.7641	920	1093	1027	593	744	1001
97.8402	843	87.8298	910	1099	1051	635	723	981
97.9058	920	87.8954	886	1121	1023	633	689	946
97.9715	890	87.9611	904	1139	1033	581	679	924
98.0371	851	88.0267	914	1127	984	585	768	916
98.1028	887	88.0924	845	1103	1089	590	784	988
98.1684	872	88.158	837	1145	1049	569	696	946
98.2341	862	88.2237	867	1133	979	622	800	923
98.2997	870	88.2893	856	1127	994	581	710	928
98.3654	870	88.355	831	1119	1007	581	742	946
98.431	925	88.4206	852	1152	997	584	745	943
98.4967	901	88.4863	839	1080	1099	597	755	916
98.5623	834	88.5519	912	1108	1022	589	726	955
98.628	887	88.6176	840	1148	1011	608	765	923
98.6936	943	88.6832	890	1086	1013	648	733	895
98.7593	959	88.7489	822	1133	1049	643	768	966
98.8249	922	88.8145	862	1113	1054	639	713	888
98.8906	829	88.8802	848	1107	1041	635	765	958
98.9562	935	88.9458	904	1143	1071	628	750	922
99.0219	979	89.0115	851	1139	1008	595	741	931
99.0875	943	89.0771	838	1119	1102	604	698	940
99.1532	869	89.1428	882	1147	1044	589	726	965
99.2188	892	89.2084	878	1129	1019	625	684	966
99.2845	920	89.2741	886	1140	1030	668	706	910
99.3501	871	89.3397	875	1188	1102	598	710	970
99.4158	924	89.4054	864	1151	1082	650	706	967
99.4814	891	89.471	908	1118	1051	675	731	994
99.5471	907	89.5367	877	1159	1027	644	762	975
99.6127	857	89.6023	921	1153	1023	652	753	975
99.6784	919	89.668	921	1137	1097	677	757	958
99.744	872	89.7336	833	1114	1055	749	726	1038
99.8097	936	89.7993	885	1076	1132	758	763	1039
99.8753	912	89.8649	923	1181	1097	715	786	1043
99.941	905	89.9306	911	1173	1104	778	829	1099
		89.9962	823	1094	1111	717	830	1048
		90.0619	913	1180	1129	698	904	1025
		90.1276	916	1158	1120	641	780	998
		90.1932	902	1047	1062	665	800	977
		90.2589	977	1148	1082	660	792	995
		90.3245	873	1136	1050	617	811	975
		90.3902	890	1219	1015	653	792	991
		90.4558	938	1146	1043	681	798	958
		90.5215	901	1062	1065	608	807	887
		90.5871	941	1119	1058	600	782	991
		90.6528	916	1137	1055	608	736	962
		90.7184	896	1178	1059	575	791	923
		90.7841	939	1052	1018	590	731	951
		90.8497	916	1114	1011	623	737	954
		90.9154	867	1152	973	607	771	951
		90.981	921	1196	1081	632	728	986
		91.0467	863	1145	1023	599	797	931
		91.1123	856	1123	987	565	772	927
		91.178	913	1155	1035	563	724	935
		91.2436	858	1112	1066	602	780	934
		91.3093	843	1104	1008	612	699	979
		91.3749	914	1101	1049	596	748	926
		91.4406	841	1061	1084	564	736	960
		91.5062	890	1096	992	590	795	1007
		91.5719	868	1103	1055	612	782	950
		91.6375	829	1167	1054	591	733	934
		91.7032	820	1148	1015	629	751	992
		91.7688	826	1096	1081	591	728	971
		91.8345	928	1126	986	567	726	982
		91.9001	872	1117	1020	611	750	937
		91.9658	863	1094	966	624	754	987
		92.0314	847	1117	1000	632	735	933
		92.0971	900	1092	1024	575	775	982
		92.1627	893	1166	1025	633	752	929
		92.2284	870	1163	1064	614	711	880
		92.294	857	1086	1050	608	748	892
		92.3597	821	1109	989	612	750	949
		92.4253	852	1162	1053	570	721	948
		92.491	854	1071	1038	632	751	924
		92.5567	851	1130	1011	625	719	881
		92.6223	816	1139	982	615	736	977
		92.688	891	1171	1024	579	760	939
		92.7536	861	1096	1035	590	742	1000
		92.8193	880	1197	1039	587	740	966
		92.8849	846	1120	1094	566	685	990
		92.9506	861	1111	1048	629	746	1007
		93.0162	899	1107	1037	568	756	927
		93.0819	887	1185	1028	566	723	991
		93.1475	867	1136	1009	580	721	958
		93.2132	876	1174	1068	605	751	942
		93.2788	854	1150	1034	595	737	998
		93.3445	901	1190	1070	634	727	939
		93.4101	903	1176	997	568	813	922
		93.4758	899	1172	1053	563	739	904
		93.5414	973	1143	1068	601	768	908
		93.6071	949	1241	1062	667	793	895
		93.6727	935	1201	995	637	721	928
		93.7384	924	1146	1031	570	754	909
		93.804	974	1160	1044	599	791	935
		93.8697	964	1158	1011	621	794	962
		93.9353	849	1187	1016	557	730	1008
		94.001	856	1133	1010	630	726	951
		94.0666	945	1099	1050	605	792	923
		94.1323	874	1140	1021	671	776	910
		94.1979	859	1155	1083	650	766	899
		94.2636	818	1130	1079	652	725	908
		94.3292	869	1097	1086	662	762	944
		94.3949	890	1099	976	636	737	901
		94.4605	874	1119	1087	635	733	982
		94.5262	829	1123	1052	662	804	991
		94.5918	859	1136	1018	678	758	979
		94.6575	879	1158	1042	633	779	950
		94.7231	846	1160	1051	648	771	1019
		94.7888	897	1105	1009	633	740	970
		94.8545	880	1099	1032	645	800	1026
		94.9201	898	1110	1074	631	755	938
		94.9858	882	1161	1045	634	737	957
		95.0514	813	1161	1082	604	748	1042
		95.1171	925	1121	977	666	774	1002
		95.1827	890	1080	1094	604	751	988
		95.2484	836	1106	1012	595	766	972
		95.314	908	1164	1040	588	754	965
		95.3797	892	1120	1004	625	749	948
		95.4453	912	1103	1020	664	776	969
		95.511	869	1120	1024	554	811	984
		95.5766	870	1100	1016	581	779	979
		95.6423	884	1072	987	610	756	943
		95.7079	872	1116	1095	581	782	914
		95.7736	915	1185	987	592	784	965
		95.8392	912	1114	1078	608	820	915
		95.9049	917	1136	1028	578	749	897
		95.9705	857	1118	997	627	772	974
		96.0362	906	1151	1008	647	779	953
		96.1018	900	1143	996	637	788	962
		96.1675	841	1097	1027	637	763	932
		96.2331	848	1088	1082	587	737	939
		96.2988	845	1163	1045	616	725	1002
		96.3644	904	1138	992	650	764	952
		96.4301	892	1172	1051	577	713	972
		96.4957	848	1142	1066	643	761	952
		96.5614	903	1109	1079	590	770	960
		96.627	885	1111	1067	619	780	936
		96.6927	879	1101	1031	591	763	1015
		96.7583	866	1170	1037	601	726	914
		96.824	881	1124	1053	649	771	940
		96.8896	881	1151	1087	669	732	959
		96.9553	881	1220	1035	555	715	944
		97.0209	841	1135	1026	592	751	946
		97.0866	890	1113	999	566	715	989
		97.1523	872	1146	978	588	714	940
		97.2179	879	1173	1060	567	764	1009
		97.2836	914	1141	1022	590	726	985
		97.3492	894	1097	1054	582	719	937
		97.4149	848	1143	1026	603	746	956
		97.4805	848	1164	1011	590	828	931
		97.5462	875	1139	1007	598	788	922
		97.6118	888	1146	1023	555	704	981
		97.6775	929	1114	931	589	801	979
		97.7431	850	1116	989	561	770	1001
		97.8088	874	1070	1025	613	726	902
		97.8744	833	1128	982	621	789	938
		97.9401	858	1141	1037	640	749	987
		98.0057	858	1192	1015	638	772	933
		98.0714	871	1150	1078	607	722	958
		98.137	901	1150	1007	565	745	969
		98.2027	863	1073	1022	596	718	960
		98.2683	833	1125	1029	593	726	979
		98.334	943	1122	1048	569	690	885
		98.3996	854	1142	1004	594	755	916
		98.4653	885	1174	1017	577	765	881
		98.5309	815	1050	1029	570	749	936
		98.5966	912	1094	1050	604	776	949
		98.6622	852	1135	988	601	725	960
		98.7279	890	1132	1084	569	797	974
		98.7935	896	1187	1074	646	797	948
		98.8592	902	1117	1010	584	743	956
		98.9248	854	1130	1065	598	770	929
		98.9905	859	1155	1097	556	718	948
		99.0561	911	1130	1033	560	741	944
		99.1218	861	1140	1064	633	727	922
		99.1874	908	1131	1007	600	790	929
		99.2531	885	1133	1064	594	729	982
		99.3187	872	1118	991	651	718	940
		99.3844	918	1130	1030	615	723	911
		99.4501	857	1148	1034	593	749	990
		99.5157	892	1137	981	555	731	977
		99.5814	937	1137	1015	649	754	926
		99.647	837	1177	1028	593	733	1027
		99.7127	874	1156	1054	619	784	959
		99.7783	910	1120	1011	632	710	971
		99.844	884	1117	1008	596	755	939
		99.9096	844	1034	997	606	817	898

## Sheet: Fig 3(b)
Fig 3(b)
MgCoNiCuZnO 2Theta	MgCoNiCuZnO_Intensity	Mn-Fe 2theta	MgCoNiZnMnO_Intensity	MgCoNiZnFeO_Intensity	MgCoNiMnFeO_Intensity	MgNiZnMnFeO_Intensity	CoNiZnMnFeO_Intensity	MgCoZnMnFeO_Intensity
20.0263	3288	10.0328	515	558	730	391	706	504
20.0788	3359	10.0985	496	541	788	400	607	534
20.1313	3285	10.1641	426	595	752	410	621	488
20.1838	3344	10.2298	473	602	762	400	637	501
20.2363	3208	10.2954	479	570	747	404	676	537
20.2889	3268	10.3611	429	583	711	404	635	530
20.3414	3236	10.4267	465	579	736	393	652	513
20.3939	3217	10.4924	475	613	756	402	629	512
20.4464	3347	10.558	467	571	716	427	682	504
20.499	3226	10.6237	481	617	800	419	624	482
20.5515	3117	10.6893	463	573	744	387	626	522
20.604	3194	10.755	489	587	715	380	651	528
20.6565	3240	10.8206	524	572	729	443	673	482
20.709	3091	10.8863	548	590	729	402	655	522
20.7616	3205	10.9519	496	621	792	422	672	562
20.8141	3159	11.0176	487	622	769	394	669	581
20.8666	3232	11.0832	499	637	808	429	616	519
20.9191	3169	11.1489	485	602	801	447	658	582
20.9716	3060	11.2146	463	641	792	462	614	510
21.0242	3096	11.2802	507	598	817	397	622	524
21.0767	3142	11.3459	480	664	789	417	664	564
21.1292	3171	11.4115	493	594	793	429	706	583
21.1817	3206	11.4772	478	637	795	411	642	532
21.2342	3187	11.5428	542	687	815	420	662	526
21.2868	3058	11.6085	471	603	841	426	647	524
21.3393	3239	11.6741	524	658	776	395	667	563
21.3918	3163	11.7398	492	651	723	380	627	531
21.4443	3201	11.8054	484	666	733	420	664	537
21.4969	3026	11.8711	479	626	833	405	579	496
21.5494	3087	11.9367	534	638	741	437	658	522
21.6019	3125	12.0024	501	674	763	475	666	535
21.6544	3058	12.068	529	719	706	483	661	539
21.7069	3215	12.1337	471	610	819	393	688	578
21.7595	3120	12.1993	510	652	793	456	684	570
21.812	3175	12.265	506	606	807	441	674	524
21.8645	3154	12.3306	490	680	788	445	661	562
21.917	3065	12.3963	532	646	827	451	701	557
21.9695	3118	12.4619	506	680	812	462	711	544
22.0221	3098	12.5276	530	624	776	416	715	549
22.0746	3100	12.5932	503	674	820	430	668	533
22.1271	3265	12.6589	497	704	830	450	680	549
22.1796	3040	12.7245	471	669	774	489	694	543
22.2321	3039	12.7902	481	664	813	508	704	599
22.2847	3060	12.8558	516	680	800	452	670	576
22.3372	3189	12.9215	527	707	803	452	715	596
22.3897	3159	12.9871	521	673	801	446	677	555
22.4422	3079	13.0528	501	688	803	444	684	547
22.4948	3235	13.1184	561	676	848	457	658	572
22.5473	3200	13.1841	502	703	791	460	680	594
22.5998	3297	13.2497	538	708	809	442	656	597
22.6523	3165	13.3154	573	750	837	436	718	585
22.7048	3210	13.381	491	710	874	455	669	522
22.7574	3269	13.4467	547	692	811	440	661	593
22.8099	3228	13.5124	490	689	783	456	683	627
22.8624	3294	13.578	516	686	794	477	700	570
22.9149	3167	13.6437	520	668	822	452	641	563
22.9674	3172	13.7093	548	724	850	497	634	568
23.02	3192	13.775	547	701	796	481	678	528
23.0725	3131	13.8406	517	678	797	459	657	535
23.125	3174	13.9063	505	704	783	442	703	542
23.1775	3218	13.9719	528	716	779	492	712	597
23.23	3194	14.0376	529	681	804	488	668	585
23.2826	3181	14.1032	512	717	790	479	718	600
23.3351	3155	14.1689	543	696	812	513	720	595
23.3876	3272	14.2345	530	699	800	464	698	593
23.4401	3206	14.3002	580	716	790	469	695	560
23.4927	3233	14.3658	543	701	816	503	700	559
23.5452	3246	14.4315	503	673	804	478	698	560
23.5977	3294	14.4971	521	712	820	484	653	537
23.6502	3282	14.5628	545	736	784	483	681	567
23.7027	3246	14.6284	542	729	798	498	671	557
23.7553	3187	14.6941	546	677	812	488	683	622
23.8078	3175	14.7597	494	719	839	428	715	566
23.8603	3218	14.8254	527	714	823	501	707	574
23.9128	3125	14.891	541	746	842	472	702	584
23.9653	3173	14.9567	537	744	795	454	698	548
24.0179	3236	15.0223	509	744	828	479	729	598
24.0704	3085	15.088	559	686	872	497	682	581
24.1229	3169	15.1536	539	698	866	482	685	545
24.1754	3193	15.2193	551	750	817	548	704	586
24.228	3140	15.2849	521	749	750	520	690	639
24.2805	3082	15.3506	585	774	868	452	725	619
24.333	3106	15.4162	579	748	820	491	728	624
24.3855	3106	15.4819	538	740	797	466	718	562
24.438	3113	15.5475	509	742	808	511	664	597
24.4906	3087	15.6132	503	804	816	548	724	556
24.5431	2983	15.6788	537	792	763	494	680	572
24.5956	2986	15.7445	537	770	816	509	705	610
24.6481	3078	15.8102	521	822	882	494	700	575
24.7006	3107	15.8758	531	779	829	495	736	592
24.7532	3116	15.9415	554	824	826	493	659	574
24.8057	3131	16.0071	523	768	792	515	670	532
24.8582	3155	16.0728	542	754	828	529	706	590
24.9107	3090	16.1384	541	738	828	496	708	613
24.9632	3121	16.2041	546	824	805	518	721	621
25.0158	3150	16.2697	562	745	782	467	651	618
25.0683	3127	16.3354	536	707	797	542	717	568
25.1208	2942	16.401	527	759	825	477	729	598
25.1733	3237	16.4667	556	769	848	500	673	554
25.2259	3143	16.5323	554	734	789	477	691	574
25.2784	3134	16.598	533	766	829	511	705	599
25.3309	3113	16.6636	537	764	787	546	742	589
25.3834	3149	16.7293	541	748	804	506	732	652
25.4359	3248	16.7949	581	796	787	520	740	616
25.4885	3084	16.8606	518	794	829	513	722	582
25.541	3027	16.9262	545	714	815	508	709	608
25.5935	3123	16.9919	550	807	778	521	702	608
25.646	3179	17.0575	565	763	799	499	718	607
25.6985	3236	17.1232	541	827	783	495	699	608
25.7511	3022	17.1888	518	798	739	498	719	569
25.8036	3102	17.2545	555	801	788	579	732	617
25.8561	3094	17.3201	533	764	825	516	709	617
25.9086	3173	17.3858	531	756	816	491	710	617
25.9611	3285	17.4514	542	769	839	508	684	617
26.0137	3209	17.5171	558	795	866	471	677	628
26.0662	3312	17.5827	528	785	812	490	729	623
26.1187	3261	17.6484	570	816	811	500	731	582
26.1712	3264	17.714	546	756	787	506	749	618
26.2238	3195	17.7797	544	823	812	532	727	649
26.2763	3232	17.8453	576	802	866	515	745	564
26.3288	3207	17.911	612	841	818	522	716	628
26.3813	3146	17.9766	512	791	837	560	727	621
26.4338	3181	18.0423	538	782	822	519	729	629
26.4864	3224	18.1079	560	803	826	554	689	598
26.5389	3205	18.1736	506	772	768	521	738	595
26.5914	3238	18.2393	518	805	804	510	721	604
26.6439	3196	18.3049	548	814	750	498	749	601
26.6964	3245	18.3706	539	775	831	496	759	611
26.749	3104	18.4362	557	796	833	504	702	618
26.8015	3144	18.5019	537	864	809	521	730	570
26.854	3155	18.5675	550	823	820	546	708	647
26.9065	3101	18.6332	593	849	861	541	683	614
26.959	3157	18.6988	556	826	825	533	736	654
27.0116	3236	18.7645	559	802	774	539	722	619
27.0641	3054	18.8301	542	817	808	548	687	611
27.1166	3069	18.8958	544	812	816	532	689	593
27.1691	3099	18.9614	534	823	801	553	698	659
27.2217	3198	19.0271	550	774	804	514	706	658
27.2742	3151	19.0927	555	816	763	500	655	605
27.3267	3170	19.1584	562	823	856	475	703	658
27.3792	3095	19.224	538	828	831	525	739	683
27.4317	3275	19.2897	602	779	806	564	740	639
27.4843	3174	19.3553	590	867	865	514	746	651
27.5368	3059	19.421	541	795	817	505	732	636
27.5893	3098	19.4866	576	805	864	525	673	635
27.6418	3128	19.5523	535	857	903	533	724	659
27.6943	3110	19.6179	548	835	847	532	703	644
27.7469	3118	19.6836	589	830	809	532	693	647
27.7994	3116	19.7492	558	773	851	563	748	673
27.8519	3076	19.8149	550	801	801	511	777	638
27.9044	3100	19.8805	576	824	823	569	732	639
27.957	2995	19.9462	525	839	822	522	709	610
28.0095	3002	20.0118	577	813	776	512	731	604
28.062	3122	20.0775	524	856	839	538	722	588
28.1145	3149	20.1431	561	811	846	571	674	666
28.167	3048	20.2088	565	793	823	547	782	636
28.2196	3113	20.2744	621	851	823	541	795	630
28.2721	3019	20.3401	560	863	792	543	709	632
28.3246	3031	20.4057	564	916	821	560	738	616
28.3771	3071	20.4714	592	827	814	563	744	606
28.4296	3029	20.5371	516	819	826	514	714	597
28.4822	3060	20.6027	537	841	803	572	739	642
28.5347	3028	20.6684	530	816	815	510	709	672
28.5872	3081	20.734	569	826	823	548	737	654
28.6397	2953	20.7997	586	844	807	547	713	681
28.6922	3179	20.8653	557	822	819	503	730	664
28.7448	3186	20.931	553	842	825	519	712	585
28.7973	3087	20.9966	557	849	801	564	701	658
28.8498	3074	21.0623	557	855	816	542	712	644
28.9023	3061	21.1279	595	910	798	530	677	663
28.9549	3134	21.1936	540	843	839	583	723	686
29.0074	3117	21.2592	592	874	814	580	736	623
29.0599	3208	21.3249	560	858	805	569	738	662
29.1124	3185	21.3905	559	819	797	545	697	668
29.1649	3125	21.4562	593	824	808	547	764	657
29.2175	3185	21.5218	589	850	773	535	741	681
29.27	3011	21.5875	564	847	795	548	733	678
29.3225	3096	21.6531	558	778	855	602	783	606
29.375	3135	21.7188	561	851	797	542	718	669
29.4275	3265	21.7844	521	868	792	566	689	642
29.4801	3130	21.8501	539	832	787	460	725	665
29.5326	3212	21.9157	543	886	819	591	700	688
29.5851	3225	21.9814	590	900	762	569	726	627
29.6376	3252	22.047	566	869	830	566	749	639
29.6901	3335	22.1127	567	818	763	507	743	650
29.7427	3107	22.1783	581	895	824	571	738	678
29.7952	3139	22.244	561	889	837	505	819	687
29.8477	3202	22.3096	576	872	780	515	695	649
29.9002	3307	22.3753	544	882	770	551	761	679
29.9528	3268	22.4409	563	846	810	562	724	637
30.0053	3234	22.5066	560	889	836	518	698	684
30.0578	3202	22.5722	579	877	811	591	704	645
30.1103	3196	22.6379	578	882	836	546	749	634
30.1628	3245	22.7035	541	888	850	575	702	656
30.2154	3260	22.7692	554	901	837	582	730	668
30.2679	3164	22.8349	528	860	797	552	749	641
30.3204	3269	22.9005	590	856	796	533	775	654
30.3729	3107	22.9662	586	866	787	564	706	649
30.4254	3285	23.0318	569	860	843	536	724	650
30.478	3088	23.0975	562	839	868	579	709	663
30.5305	3315	23.1631	600	854	849	522	717	625
30.583	3186	23.2288	544	879	810	572	740	645
30.6355	3301	23.2944	567	865	802	569	728	691
30.6881	3171	23.3601	526	925	818	561	720	671
30.7406	3133	23.4257	591	861	823	542	722	721
30.7931	3227	23.4914	598	888	838	553	698	671
30.8456	3060	23.557	558	849	788	557	687	699
30.8981	3028	23.6227	581	902	844	537	724	673
30.9507	3120	23.6883	556	859	843	577	662	681
31.0032	3114	23.754	583	917	834	562	730	675
31.0557	3173	23.8196	596	911	836	541	734	678
31.1082	3123	23.8853	541	838	825	537	716	689
31.1607	3062	23.9509	562	907	819	546	728	676
31.2133	3140	24.0166	541	882	797	539	730	701
31.2658	3102	24.0822	556	856	826	608	723	665
31.3183	3246	24.1479	615	870	783	559	711	723
31.3708	3110	24.2135	604	846	816	571	739	754
31.4233	3162	24.2792	591	889	815	586	762	650
31.4759	3098	24.3448	595	846	803	568	717	716
31.5284	3060	24.4105	574	894	823	580	789	682
31.5809	3147	24.4761	609	895	800	559	673	704
31.6334	3302	24.5418	545	848	837	525	751	681
31.686	3153	24.6074	568	872	790	587	700	700
31.7385	3139	24.6731	536	836	855	557	710	660
31.791	3078	24.7387	582	902	804	565	738	692
31.8435	3187	24.8044	591	932	788	566	703	712
31.896	3255	24.87	555	861	795	578	730	664
31.9486	3225	24.9357	529	862	808	547	698	671
32.0011	3105	25.0013	578	859	821	532	742	685
32.0536	3138	25.067	585	876	860	540	739	705
32.1061	3258	25.1327	598	903	830	539	710	720
32.1586	3037	25.1983	548	896	804	575	744	680
32.2112	3103	25.264	578	872	818	566	741	669
32.2637	3044	25.3296	605	856	797	565	703	687
32.3162	3076	25.3953	549	928	806	611	708	679
32.3687	3074	25.4609	577	884	839	606	728	651
32.4212	3054	25.5266	561	896	826	556	758	720
32.4738	3166	25.5922	590	890	812	613	701	680
32.5263	3188	25.6579	612	931	835	558	694	657
32.5788	3254	25.7235	549	882	798	558	711	728
32.6313	3118	25.7892	546	881	812	585	763	677
32.6839	3086	25.8548	583	826	815	557	754	657
32.7364	3207	25.9205	592	873	835	562	744	694
32.7889	3184	25.9861	587	861	750	570	709	688
32.8414	3122	26.0518	591	846	817	552	730	694
32.8939	3082	26.1174	579	866	843	600	749	711
32.9465	3184	26.1831	571	881	819	593	739	652
32.999	3190	26.2487	585	901	833	599	738	703
33.0515	3158	26.3144	567	947	765	617	701	683
33.104	3133	26.38	601	854	840	579	768	678
33.1565	3168	26.4457	577	862	805	580	727	707
33.2091	3141	26.5113	589	915	830	581	685	706
33.2616	3164	26.577	613	973	791	599	738	701
33.3141	3285	26.6426	554	903	836	579	764	662
33.3666	3204	26.7083	626	880	830	576	768	663
33.4191	3298	26.7739	582	902	781	569	716	743
33.4717	3323	26.8396	544	874	805	587	727	686
33.5242	3190	26.9052	594	841	808	588	762	666
33.5767	3102	26.9709	602	907	762	590	725	711
33.6292	3323	27.0365	566	916	819	626	742	625
33.6818	3169	27.1022	600	891	829	559	753	659
33.7343	3202	27.1678	547	910	866	583	794	712
33.7868	3246	27.2335	550	952	837	549	719	722
33.8393	3202	27.2991	585	891	808	625	712	716
33.8918	3267	27.3648	591	868	806	578	767	669
33.9444	3137	27.4305	549	901	813	557	791	672
33.9969	3216	27.4961	583	899	842	582	705	694
34.0494	3226	27.5618	550	902	814	558	755	690
34.1019	3222	27.6274	589	879	808	590	786	714
34.1544	3134	27.6931	579	905	806	528	707	692
34.207	3053	27.7587	547	830	841	583	795	700
34.2595	3075	27.8244	567	923	819	599	728	682
34.312	3140	27.89	611	956	817	599	687	721
34.3645	3125	27.9557	571	953	819	568	755	684
34.4171	3113	28.0213	594	899	840	629	705	701
34.4696	3032	28.087	570	876	810	609	749	691
34.5221	3122	28.1526	602	971	797	596	764	666
34.5746	3205	28.2183	559	924	828	558	756	644
34.6271	3204	28.2839	584	932	799	566	767	757
34.6797	3136	28.3496	567	882	820	585	749	751
34.7322	3126	28.4152	584	862	832	594	728	736
34.7847	3094	28.4809	560	895	810	608	729	748
34.8372	3133	28.5465	581	901	852	613	690	727
34.8897	3233	28.6122	575	871	852	601	723	726
34.9423	3230	28.6778	585	893	843	577	792	763
34.9948	3147	28.7435	604	831	851	542	740	703
35.0473	3124	28.8091	607	932	853	580	755	731
35.0998	3141	28.8748	563	916	822	580	777	732
35.1523	3090	28.9404	565	947	806	582	732	789
35.2049	3102	29.0061	564	850	815	552	747	713
35.2574	3213	29.0717	631	897	784	600	776	685
35.3099	3202	29.1374	565	834	798	599	757	742
35.3624	3168	29.203	581	896	832	574	741	677
35.415	3208	29.2687	640	941	822	569	767	672
35.4675	3243	29.3343	584	938	846	589	738	708
35.52	3278	29.4	582	929	845	576	731	674
35.5725	3251	29.4656	612	920	809	564	753	720
35.625	3219	29.5313	607	889	849	632	732	767
35.6776	3304	29.5969	583	909	793	645	783	761
35.7301	3167	29.6626	576	959	777	589	746	759
35.7826	3266	29.7282	594	943	873	565	745	683
35.8351	3151	29.7939	578	947	825	589	789	748
35.8876	3283	29.8596	560	930	829	552	787	723
35.9402	3182	29.9252	570	912	818	550	797	754
35.9927	3137	29.9909	559	896	853	620	785	678
36.0452	3150	30.0565	578	952	813	583	753	776
36.0977	3201	30.1222	538	919	856	590	766	740
36.1502	3188	30.1878	571	917	854	596	757	716
36.2028	3224	30.2535	555	953	811	613	764	706
36.2553	3297	30.3191	566	894	859	598	740	752
36.3078	3281	30.3848	575	961	890	619	726	690
36.3603	3451	30.4504	598	920	797	572	732	704
36.4129	3420	30.5161	544	892	803	604	758	749
36.4654	3481	30.5817	529	958	794	611	767	697
36.5179	3575	30.6474	574	982	822	602	770	727
36.5704	3985	30.713	648	909	846	558	768	714
36.6229	5039	30.7787	611	906	860	624	743	764
36.6755	9621	30.8443	565	873	827	578	764	741
36.728	17007	30.91	583	874	790	589	778	713
36.7805	10773	30.9756	604	959	852	520	745	739
36.833	10071	31.0413	576	978	831	586	768	780
36.8855	4654	31.1069	564	869	802	613	752	722
36.9381	3498	31.1726	616	968	789	594	809	711
36.9906	3338	31.2382	585	960	789	646	747	713
37.0431	3298	31.3039	621	906	812	591	775	762
37.0956	3267	31.3695	550	952	835	568	803	723
37.1481	3210	31.4352	556	929	810	578	821	743
37.2007	3151	31.5008	569	909	829	570	767	729
37.2532	3142	31.5665	593	945	864	641	718	741
37.3057	3248	31.6321	573	927	785	613	747	734
37.3582	3116	31.6978	602	952	820	630	744	717
37.4108	3132	31.7634	554	959	847	621	712	806
37.4633	3210	31.8291	526	942	837	626	733	686
37.5158	3195	31.8947	570	951	840	632	770	726
37.5683	3184	31.9604	572	976	838	577	744	775
37.6208	3173	32.026	585	887	839	580	739	739
37.6734	3171	32.0917	537	963	785	599	726	767
37.7259	3192	32.1574	556	975	869	603	762	708
37.7784	3114	32.223	600	936	852	611	773	747
37.8309	3064	32.2887	520	975	774	638	840	727
37.8834	3169	32.3543	590	953	845	625	810	760
37.936	3199	32.42	538	895	824	553	777	761
37.9885	3143	32.4856	598	958	798	581	767	740
38.041	3071	32.5513	522	915	866	624	811	746
38.0935	3095	32.6169	570	998	756	599	770	736
38.1461	3143	32.6826	588	919	870	579	792	712
38.1986	3080	32.7482	603	935	835	617	785	766
38.2511	3142	32.8139	555	932	826	578	790	730
38.3036	3173	32.8795	609	948	841	603	800	771
38.3561	3165	32.9452	567	914	819	582	770	739
38.4087	3039	33.0108	564	947	820	602	759	781
38.4612	3138	33.0765	589	925	811	616	774	740
38.5137	3192	33.1421	603	927	858	606	789	715
38.5662	3077	33.2078	577	901	867	629	768	756
38.6187	3103	33.2734	583	872	855	620	764	802
38.6713	3026	33.3391	617	931	848	625	779	735
38.7238	3100	33.4047	597	923	842	616	772	768
38.7763	3034	33.4704	570	886	787	639	759	761
38.8288	3019	33.536	602	903	821	607	782	711
38.8813	3061	33.6017	548	905	886	663	824	751
38.9339	3057	33.6673	608	890	827	606	787	745
38.9864	3158	33.733	615	928	769	609	815	711
39.0389	3172	33.7986	616	906	841	582	820	734
39.0914	3175	33.8643	601	938	779	629	781	772
39.144	3015	33.9299	591	940	851	628	763	738
39.1965	3080	33.9956	605	936	812	636	797	754
39.249	3035	34.0612	638	950	844	657	760	776
39.3015	2995	34.1269	594	974	829	603	777	758
39.354	3178	34.1925	627	962	824	630	772	762
39.4066	3147	34.2582	598	959	790	587	792	750
39.4591	3104	34.3238	577	917	816	634	811	764
39.5116	3115	34.3895	593	958	816	643	783	716
39.5641	3121	34.4552	615	973	768	617	865	766
39.6166	3106	34.5208	585	910	834	611	791	729
39.6692	3100	34.5865	599	839	800	610	795	762
39.7217	3177	34.6521	580	954	853	605	736	785
39.7742	3082	34.7178	574	955	838	677	775	744
39.8267	3177	34.7834	612	960	831	655	816	756
39.8792	3111	34.8491	588	977	820	611	788	730
39.9318	3033	34.9147	520	931	862	645	792	754
39.9843	3169	34.9804	604	958	847	638	818	742
40.0368	3143	35.046	587	1019	860	625	835	736
40.0893	3177	35.1117	624	957	839	632	787	769
40.1419	3197	35.1773	585	951	884	596	839	762
40.1944	3187	35.243	619	963	757	600	801	755
40.2469	3186	35.3086	589	949	821	663	820	726
40.2994	3172	35.3743	606	935	857	623	831	785
40.3519	3143	35.4399	558	1022	870	592	834	764
40.4045	3153	35.5056	622	948	842	654	797	779
40.457	3260	35.5712	624	977	844	602	819	770
40.5095	3166	35.6369	527	971	889	635	854	747
40.562	3173	35.7025	643	996	857	605	820	761
40.6145	3151	35.7682	604	960	839	687	821	798
40.6671	3132	35.8338	638	979	847	591	893	854
40.7196	3163	35.8995	616	899	838	665	848	905
40.7721	3041	35.9651	658	967	872	821	845	1269
40.8246	3072	36.0308	682	963	998	1315	904	1370
40.8771	3139	36.0964	746	985	999	1787	1286	1106
40.9297	3161	36.1621	1381	994	1589	1471	1700	955
40.9822	3181	36.2277	2189	971	1845	1100	1612	834
41.0347	3194	36.2934	1940	943	1461	784	1234	801
41.0872	2998	36.359	1420	994	1113	739	975	830
41.1398	3043	36.4247	853	1155	890	626	854	732
41.1923	3132	36.4903	681	1677	917	649	907	816
41.2448	3059	36.556	657	2104	904	624	817	771
41.2973	3076	36.6216	612	1729	831	642	813	795
41.3498	3114	36.6873	628	1348	808	653	849	765
41.4024	3096	36.753	626	1066	892	619	764	725
41.4549	3046	36.8186	643	1001	850	607	738	762
41.5074	3029	36.8843	632	1003	800	589	787	779
41.5599	3033	36.9499	626	915	863	616	805	794
41.6124	3095	37.0156	585	1012	813	596	797	750
41.665	3122	37.0812	609	886	812	642	817	736
41.7175	3050	37.1469	575	878	775	597	810	744
41.77	3164	37.2125	571	943	883	546	790	771
41.8225	3148	37.2782	603	989	877	593	771	755
41.8751	3108	37.3438	611	941	855	599	751	757
41.9276	3145	37.4095	613	925	800	645	738	796
41.9801	3085	37.4751	575	923	799	614	713	773
42.0326	3090	37.5408	593	937	832	573	770	777
42.0851	3081	37.6064	581	934	879	633	764	783
42.1377	3019	37.6721	615	939	843	630	780	704
42.1902	3224	37.7377	648	973	785	602	738	801
42.2427	3191	37.8034	562	930	812	605	787	819
42.2952	3226	37.869	587	1043	807	603	795	775
42.3477	3238	37.9347	590	975	843	584	723	791
42.4003	3486	38.0003	584	988	816	633	783	813
42.4528	3611	38.066	597	927	777	619	778	773
42.5053	4138	38.1316	595	912	833	611	739	778
42.5578	5827	38.1973	580	957	818	597	831	753
42.6103	12167	38.2629	578	942	804	594	812	752
42.6629	25385	38.3286	624	896	896	616	820	754
42.7154	18057	38.3942	607	991	817	589	766	713
42.7679	14900	38.4599	567	970	829	621	735	739
42.8204	10614	38.5255	565	913	867	599	747	758
42.873	4295	38.5912	636	962	807	633	781	790
42.9255	3496	38.6568	541	898	832	603	746	723
42.978	3399	38.7225	629	999	845	631	771	715
43.0305	3393	38.7881	567	911	851	618	765	749
43.083	3275	38.8538	542	922	851	614	778	725
43.1356	3464	38.9194	648	935	851	592	776	810
43.1881	4148	38.9851	587	987	840	609	827	781
43.2406	6020	39.0508	582	965	825	619	767	723
43.2931	6331	39.1164	615	900	828	632	759	730
43.3456	5207	39.1821	581	919	849	587	778	756
43.3982	4809	39.2477	542	933	814	556	731	749
43.4507	3665	39.3134	601	981	832	615	740	797
43.5032	3228	39.379	614	980	806	619	764	803
43.5557	3235	39.4447	561	960	848	593	793	783
43.6082	3159	39.5103	638	964	834	603	735	750
43.6608	3112	39.576	574	910	805	627	756	747
43.7133	3194	39.6416	570	930	792	624	759	802
43.7658	3043	39.7073	619	941	819	610	779	743
43.8183	3049	39.7729	556	912	838	614	771	734
43.8709	3117	39.8386	559	910	847	635	712	783
43.9234	3196	39.9042	618	953	801	589	748	815
43.9759	3178	39.9699	585	932	835	621	802	719
44.0284	3186	40.0355	609	968	840	631	753	746
44.0809	3099	40.1012	628	943	852	595	769	741
44.1335	3172	40.1668	589	925	854	636	804	753
44.186	3111	40.2325	609	872	843	604	781	711
44.2385	3082	40.2981	608	936	839	594	791	788
44.291	3089	40.3638	613	956	839	618	792	743
44.3435	3050	40.4294	574	912	818	635	806	787
44.3961	3118	40.4951	619	914	856	574	761	765
44.4486	3106	40.5607	587	949	821	608	801	768
44.5011	3067	40.6264	594	945	829	627	779	807
44.5536	3058	40.692	577	897	808	599	746	788
44.6061	3136	40.7577	573	903	819	590	784	753
44.6587	3022	40.8233	623	947	840	606	772	725
44.7112	3088	40.889	640	950	840	634	756	740
44.7637	3150	40.9546	619	925	827	611	757	783
44.8162	3163	41.0203	587	922	803	639	752	793
44.8688	3091	41.0859	659	918	825	624	812	805
44.9213	3157	41.1516	616	980	851	601	792	798
44.9738	3144	41.2172	655	954	817	597	779	775
45.0263	3181	41.2829	634	943	858	637	816	778
45.0788	3037	41.3485	590	945	844	658	788	779
45.1314	3196	41.4142	640	943	839	683	772	789
45.1839	3128	41.4799	604	891	898	618	765	825
45.2364	3196	41.5455	636	909	847	677	821	795
45.2889	2995	41.6112	618	900	836	646	755	851
45.3414	3158	41.6768	662	957	874	703	817	932
45.394	3127	41.7425	705	903	888	724	843	1271
45.4465	3177	41.8081	680	974	885	921	879	2096
45.499	3180	41.8738	744	938	971	1574	937	1876
45.5515	3188	41.9394	889	1016	1107	2988	1331	1641
45.6041	3242	42.0051	1331	1013	1853	2433	2166	1168
45.6566	3073	42.0707	2720	1008	2674	2098	1874	935
45.7091	3215	42.1364	2991	998	2162	1277	1635	842
45.7616	3153	42.202	2342	976	1812	903	1203	864
45.8141	3047	42.2677	1517	1080	1235	772	978	846
45.8667	3088	42.3333	953	1286	1041	736	941	794
45.9192	3154	42.399	746	1802	944	692	912	791
45.9717	3065	42.4646	688	2974	882	677	841	812
46.0242	3083	42.5303	697	2569	901	669	833	797
46.0767	3053	42.5959	643	2189	842	645	856	796
46.1293	3045	42.6616	621	1513	890	631	879	808
46.1818	3107	42.7272	645	1225	856	601	779	806
46.2343	3206	42.7929	654	1079	856	631	834	799
46.2868	3153	42.8585	619	1052	889	564	837	739
46.3393	3186	42.9242	610	1059	857	595	810	809
46.3919	3078	42.9898	620	1003	813	592	832	754
46.4444	3066	43.0555	627	988	860	622	779	780
46.4969	3104	43.1211	609	929	818	599	783	768
46.5494	3062	43.1868	576	983	844	603	778	699
46.602	3098	43.2524	625	885	812	631	745	774
46.6545	3076	43.3181	592	959	823	590	749	735
46.707	3127	43.3837	587	944	791	649	793	790
46.7595	2993	43.4494	583	992	838	600	828	760
46.812	3026	43.515	594	903	857	624	725	786
46.8646	3036	43.5807	582	937	818	626	776	755
46.9171	3012	43.6463	634	986	840	616	817	809
46.9696	3083	43.712	585	954	829	623	803	784
47.0221	2953	43.7777	551	894	826	626	790	853
47.0746	2922	43.8433	615	937	834	612	749	745
47.1272	3072	43.909	629	953	788	657	719	765
47.1797	3119	43.9746	599	923	831	579	755	806
47.2322	3070	44.0403	579	927	792	581	796	825
47.2847	3069	44.1059	616	960	800	629	823	798
47.3372	3094	44.1716	642	928	847	578	773	765
47.3898	3061	44.2372	614	1017	830	618	800	781
47.4423	3054	44.3029	639	964	878	648	769	791
47.4948	3049	44.3685	608	995	825	618	753	777
47.5473	3073	44.4342	636	979	876	608	785	766
47.5999	2959	44.4998	585	934	860	606	771	804
47.6524	2955	44.5655	542	953	838	608	769	812
47.7049	3017	44.6311	570	977	818	576	796	774
47.7574	3072	44.6968	603	931	883	611	793	761
47.8099	3052	44.7624	594	970	831	606	766	670
47.8625	3086	44.8281	586	932	817	614	728	812
47.915	3031	44.8937	589	924	802	569	761	756
47.9675	2992	44.9594	572	986	882	613	747	773
48.02	3089	45.025	605	953	829	633	785	761
48.0725	3052	45.0907	583	946	840	589	777	742
48.1251	3024	45.1563	603	913	778	657	716	777
48.1776	3052	45.222	583	953	856	625	742	787
48.2301	2910	45.2876	582	961	860	628	827	773
48.2826	3011	45.3533	643	981	856	636	771	790
48.3352	3008	45.4189	612	954	843	614	752	803
48.3877	3025	45.4846	627	935	801	594	793	777
48.4402	3110	45.5502	656	909	837	621	772	792
48.4927	2874	45.6159	628	880	894	624	755	747
48.5452	2966	45.6815	604	967	825	606	729	745
48.5978	3066	45.7472	623	910	832	588	782	800
48.6503	2943	45.8128	603	947	825	561	808	794
48.7028	3091	45.8785	620	1013	832	609	734	781
48.7553	2973	45.9441	548	916	827	632	729	764
48.8078	3112	46.0098	620	974	829	625	810	765
48.8604	3073	46.0755	594	881	849	599	767	779
48.9129	3104	46.1411	608	945	853	604	772	833
48.9654	3051	46.2068	575	924	891	607	792	776
49.0179	3080	46.2724	604	919	808	605	785	765
49.0704	3010	46.3381	611	948	765	644	735	778
49.123	3003	46.4037	576	934	768	619	755	796
49.1755	2990	46.4694	592	958	834	631	822	716
49.228	3111	46.535	584	945	784	604	794	753
49.2805	3203	46.6007	616	1037	794	637	750	755
49.3331	3099	46.6663	583	910	839	614	756	772
49.3856	3091	46.732	604	917	814	652	750	853
49.4381	3119	46.7976	611	972	806	619	736	800
49.4906	3042	46.8633	592	952	867	591	755	757
49.5431	3013	46.9289	550	923	809	695	778	753
49.5957	3112	46.9946	578	928	843	590	768	757
49.6482	3050	47.0602	597	964	854	625	808	772
49.7007	2959	47.1259	577	934	825	591	740	769
49.7532	3082	47.1915	580	958	828	624	732	836
49.8057	3096	47.2572	606	913	820	604	710	783
49.8583	3225	47.3228	646	935	841	596	757	773
49.9108	3103	47.3885	622	912	863	590	848	817
49.9633	3113	47.4541	607	991	802	592	790	795
50.0158	3109	47.5198	582	963	878	603	795	804
50.0683	3057	47.5854	575	940	831	593	743	784
50.1209	3091	47.6511	553	982	817	607	726	743
50.1734	3170	47.7167	578	943	862	571	777	847
50.2259	3195	47.7824	607	967	849	629	808	807
50.2784	3325	47.848	591	942	802	580	803	756
50.331	3897	47.9137	615	1002	858	630	744	801
50.3835	4174	47.9793	611	948	869	598	763	796
50.436	4220	48.045	546	916	826	637	748	753
50.4885	4025	48.1106	627	958	809	579	741	765
50.541	3719	48.1763	592	905	779	601	758	819
50.5936	3668	48.2419	578	935	832	616	742	776
50.6461	3153	48.3076	619	917	850	617	760	824
50.6986	3079	48.3733	555	1008	878	617	760	831
50.7511	3036	48.4389	578	936	800	583	756	781
50.8036	3099	48.5046	617	918	843	617	820	810
50.8562	3173	48.5702	614	954	812	578	796	756
50.9087	2969	48.6359	563	932	787	641	756	803
50.9612	3053	48.7015	691	918	831	587	823	812
51.0137	3049	48.7672	630	962	886	655	793	782
51.0662	3160	48.8328	598	946	838	605	757	835
51.1188	3078	48.8985	667	942	827	616	806	797
51.1713	3228	48.9641	587	871	855	620	814	754
51.2238	3150	49.0298	634	1008	806	631	759	750
51.2763	3096	49.0954	610	899	825	629	751	760
51.3289	3097	49.1611	597	961	771	624	780	792
51.3814	3133	49.2267	642	933	845	603	771	719
51.4339	3110	49.2924	589	934	812	665	768	811
51.4864	3061	49.358	623	920	831	582	777	741
51.5389	3040	49.4237	641	887	839	650	757	801
51.5915	3064	49.4893	601	965	884	647	829	755
51.644	3125	49.555	595	949	857	594	760	769
51.6965	3133	49.6206	611	876	851	594	745	754
51.749	2980	49.6863	610	989	789	625	775	783
51.8015	3117	49.7519	601	945	836	609	818	816
51.8541	3057	49.8176	641	919	833	569	762	830
51.9066	3082	49.8832	579	949	867	598	844	773
51.9591	3201	49.9489	624	904	875	583	823	777
52.0116	3089	50.0145	623	945	839	686	755	813
52.0642	3050	50.0802	597	926	842	592	769	734
52.1167	3112	50.1458	573	963	842	619	809	789
52.1692	3045	50.2115	632	931	847	652	780	789
52.2217	3047	50.2771	590	906	814	555	769	806
52.2742	3075	50.3428	551	965	800	586	713	782
52.3268	3186	50.4084	573	939	830	621	840	772
52.3793	3029	50.4741	617	985	847	630	802	812
52.4318	3091	50.5397	583	986	821	589	777	857
52.4843	3045	50.6054	596	937	782	632	798	793
52.5368	3195	50.6711	585	930	825	601	795	785
52.5894	3051	50.7367	590	897	846	619	785	770
52.6419	3156	50.8024	590	934	863	647	750	815
52.6944	3022	50.868	622	925	872	574	805	799
52.7469	3145	50.9337	588	910	819	627	815	804
52.7994	3049	50.9993	627	939	819	603	791	832
52.852	3243	51.065	611	980	822	604	749	799
52.9045	3092	51.1306	629	926	827	636	734	802
52.957	3184	51.1963	594	933	834	606	762	789
53.0095	3214	51.2619	577	935	820	598	738	796
53.0621	3101	51.3276	650	940	793	581	766	808
53.1146	3016	51.3932	605	955	829	609	785	779
53.1671	3116	51.4589	666	972	812	616	786	803
53.2196	3140	51.5245	585	998	870	652	761	850
53.2721	3082	51.5902	589	991	880	561	765	798
53.3247	3108	51.6558	609	956	842	603	763	788
53.3772	3000	51.7215	591	983	859	595	761	835
53.4297	3051	51.7871	603	944	806	657	770	858
53.4822	3034	51.8528	607	927	796	610	779	799
53.5347	3041	51.9184	637	964	899	600	774	760
53.5873	2938	51.9841	580	925	849	625	785	808
53.6398	2980	52.0497	597	957	874	587	743	810
53.6923	2909	52.1154	593	933	815	577	755	769
53.7448	2957	52.181	584	984	831	626	778	789
53.7973	2971	52.2467	593	927	808	636	829	807
53.8499	3019	52.3123	590	895	835	598	796	775
53.9024	2963	52.378	570	913	860	639	741	859
53.9549	3044	52.4436	608	897	871	593	742	808
54.0074	3021	52.5093	637	905	874	615	765	823
54.06	3027	52.5749	627	976	889	587	742	739
54.1125	3057	52.6406	643	1013	870	649	782	807
54.165	3122	52.7062	583	973	845	642	790	794
54.2175	3021	52.7719	629	898	821	588	724	803
54.27	3118	52.8375	591	926	828	619	839	817
54.3226	3060	52.9032	611	943	852	609	792	839
54.3751	3189	52.9689	664	988	819	623	802	835
54.4276	3086	53.0345	632	984	895	633	747	791
54.4801	3135	53.1002	658	920	806	609	753	785
54.5326	3249	53.1658	635	956	821	619	770	815
54.5852	3154	53.2315	582	941	869	627	768	752
54.6377	3085	53.2971	628	953	881	599	789	800
54.6902	3137	53.3628	603	974	828	636	790	766
54.7427	3158	53.4284	625	1035	840	610	764	802
54.7952	3131	53.4941	655	951	825	647	768	821
54.8478	3043	53.5597	612	951	788	591	771	783
54.9003	3028	53.6254	618	925	823	601	784	810
54.9528	3016	53.691	632	947	825	625	780	821
55.0053	3169	53.7567	609	897	853	637	740	792
55.0579	3137	53.8223	609	972	784	639	740	850
55.1104	3182	53.888	610	993	808	605	767	859
55.1629	3057	53.9536	616	1043	826	601	783	798
55.2154	3063	54.0193	618	950	850	574	824	746
55.2679	3024	54.0849	664	1011	853	587	773	816
55.3205	2945	54.1506	652	979	861	610	768	788
55.373	3158	54.2162	579	984	798	606	804	787
55.4255	3070	54.2819	601	940	813	622	778	770
55.478	3063	54.3475	594	922	836	635	755	808
55.5305	2956	54.4132	628	946	818	630	726	828
55.5831	3084	54.4788	590	1007	837	591	809	831
55.6356	3029	54.5445	608	911	841	596	810	810
55.6881	3002	54.6101	620	932	823	593	812	807
55.7406	2997	54.6758	591	954	863	662	761	818
55.7932	3078	54.7414	631	925	838	653	772	787
55.8457	3069	54.8071	671	952	889	606	804	762
55.8982	2972	54.8727	638	926	812	585	783	814
55.9507	2976	54.9384	642	911	813	627	769	786
56.0032	3008	55.004	626	906	814	591	762	779
56.0558	3057	55.0697	614	948	830	673	800	834
56.1083	2970	55.1353	629	978	821	598	785	819
56.1608	3056	55.201	608	981	885	612	784	805
56.2133	3090	55.2666	637	922	867	626	723	803
56.2658	3104	55.3323	575	919	825	633	755	845
56.3184	3025	55.398	611	934	840	615	739	830
56.3709	2998	55.4636	548	991	850	663	783	753
56.4234	3024	55.5293	584	876	809	655	830	818
56.4759	3117	55.5949	645	932	791	602	785	847
56.5284	3087	55.6606	604	979	848	637	788	814
56.581	3104	55.7262	664	973	838	585	787	776
56.6335	3061	55.7919	646	952	859	608	800	808
56.686	2993	55.8575	611	934	819	604	770	799
56.7385	3125	55.9232	578	957	889	572	737	814
56.7911	3146	55.9888	592	939	837	630	813	802
56.8436	3110	56.0545	618	911	812	638	791	840
56.8961	3036	56.1201	600	971	775	630	781	812
56.9486	3100	56.1858	657	928	805	646	797	799
57.0011	3079	56.2514	620	938	798	618	795	784
57.0537	3094	56.3171	630	946	885	595	807	802
57.1062	3072	56.3827	616	955	835	629	831	814
57.1587	3129	56.4484	595	938	874	666	799	778
57.2112	3081	56.514	618	975	882	667	818	784
57.2637	3199	56.5797	595	982	858	603	843	820
57.3163	3296	56.6453	628	903	874	580	850	787
57.3688	3220	56.711	628	964	821	638	713	809
57.4213	3137	56.7766	636	954	891	627	745	825
57.4738	3199	56.8423	644	935	859	646	769	757
57.5263	3137	56.9079	635	947	867	592	789	844
57.5789	3067	56.9736	620	973	881	585	782	784
57.6314	3064	57.0392	649	912	868	617	773	803
57.6839	3088	57.1049	640	952	847	613	779	795
57.7364	3126	57.1705	586	962	850	607	827	849
57.789	3070	57.2362	611	958	832	600	749	843
57.8415	3040	57.3018	567	983	853	623	785	834
57.894	3151	57.3675	593	933	869	620	765	800
57.9465	3034	57.4331	599	912	810	610	740	769
57.999	3036	57.4988	630	948	824	640	806	824
58.0516	3123	57.5644	643	959	857	638	771	801
58.1041	3040	57.6301	591	984	808	606	764	850
58.1566	3116	57.6958	619	957	849	644	764	843
58.2091	3108	57.7614	610	914	876	651	770	863
58.2616	3077	57.8271	569	952	869	695	801	770
58.3142	3085	57.8927	598	938	849	593	716	753
58.3667	3073	57.9584	654	905	842	648	785	801
58.4192	3136	58.024	592	932	833	624	730	854
58.4717	3095	58.0897	633	1002	851	641	795	843
58.5242	3109	58.1553	598	917	857	641	778	838
58.5768	3039	58.221	614	934	825	657	812	782
58.6293	3023	58.2866	640	950	846	608	821	806
58.6818	3160	58.3523	610	972	798	644	783	817
58.7343	3034	58.4179	643	893	831	590	794	846
58.7869	3073	58.4836	584	945	774	589	764	814
58.8394	3097	58.5492	605	892	825	606	705	823
58.8919	3134	58.6149	632	900	794	630	817	802
58.9444	2985	58.6805	564	949	803	661	784	873
58.9969	2982	58.7462	605	965	872	636	757	848
59.0495	3016	58.8118	601	896	848	578	829	877
59.102	3013	58.8775	614	938	802	626	820	812
59.1545	2995	58.9431	621	945	853	637	777	802
59.207	3157	59.0088	610	930	868	619	796	804
59.2595	3130	59.0744	655	948	847	628	729	782
59.3121	3082	59.1401	622	963	827	643	769	825
59.3646	3103	59.2057	608	932	813	656	764	830
59.4171	3073	59.2714	594	909	853	648	771	844
59.4696	3039	59.337	619	963	818	627	755	797
59.5222	2985	59.4027	607	958	836	587	836	813
59.5747	3016	59.4683	648	968	835	629	759	808
59.6272	3030	59.534	604	957	838	630	774	835
59.6797	2978	59.5996	588	888	798	630	781	799
59.7322	3146	59.6653	653	922	843	644	778	793
59.7848	3045	59.7309	652	980	840	623	765	816
59.8373	3132	59.7966	585	992	844	653	810	819
59.8898	2964	59.8622	644	979	871	632	815	830
59.9423	2945	59.9279	568	992	841	605	787	818
59.9948	3046	59.9936	658	951	843	637	714	829
60.0474	3135	60.0592	600	968	785	578	724	827
60.0999	3096	60.1249	639	943	841	610	851	794
60.1524	3119	60.1905	640	947	907	664	744	845
60.2049	3264	60.2562	666	972	813	641	797	820
60.2574	3097	60.3218	685	972	828	640	820	839
60.31	3155	60.3875	656	977	872	673	745	816
60.3625	2993	60.4531	627	933	833	628	847	861
60.415	3125	60.5188	604	953	871	667	762	865
60.4675	3079	60.5844	640	964	872	704	729	954
60.5201	2997	60.6501	610	969	881	697	852	1414
60.5726	2996	60.7157	672	944	864	742	777	1457
60.6251	2884	60.7814	605	884	924	781	825	1294
60.6776	2983	60.847	680	995	913	1219	887	1221
60.7301	2913	60.9127	736	929	1011	1732	1340	1107
60.7827	3093	60.9783	894	959	1437	1284	1497	1030
60.8352	3071	61.044	1128	956	1769	1401	1305	912
60.8877	2971	61.1096	1687	1016	1457	1194	1425	928
60.9402	3020	61.1753	1538	929	1410	1000	1253	871
60.9927	2948	61.2409	1331	945	1191	858	960	787
61.0453	3121	61.3066	1276	934	1032	753	934	873
61.0978	3076	61.3722	890	1022	971	695	888	832
61.1503	3098	61.4379	763	1017	944	691	829	829
61.2028	3091	61.5035	691	1020	907	662	837	800
61.2553	3105	61.5692	731	1094	845	668	787	819
61.3079	3056	61.6348	644	1645	926	627	860	911
61.3604	2994	61.7005	652	1987	913	663	854	819
61.4129	3148	61.7661	647	1630	819	629	863	884
61.4654	3079	61.8318	670	1663	835	653	856	833
61.518	3265	61.8974	617	1500	870	634	814	895
61.5705	3177	61.9631	645	1328	836	642	782	822
61.623	3139	62.0287	601	1068	850	624	827	908
61.6755	3319	62.0944	604	1036	865	662	833	835
61.728	3483	62.16	628	1047	818	631	840	813
61.7806	3897	62.2257	662	1006	862	694	837	866
61.8331	5233	62.2914	637	981	806	643	793	860
61.8856	8124	62.357	616	1031	846	610	783	828
61.9381	12404	62.4227	551	961	860	645	772	862
61.9906	9053	62.4883	629	943	835	647	733	771
62.0432	6209	62.554	566	1000	864	660	850	857
62.0957	7362	62.6196	626	988	869	652	829	856
62.1482	6619	62.6853	623	993	855	640	799	853
62.2007	3838	62.7509	637	1005	825	610	816	859
62.2532	3359	62.8166	594	942	872	627	760	842
62.3058	3214	62.8822	621	924	842	617	778	794
62.3583	3099	62.9479	586	1015	879	621	811	813
62.4108	3102	63.0135	549	895	806	620	784	902
62.4633	3128	63.0792	635	1002	890	614	808	799
62.5159	3207	63.1448	632	992	864	618	771	814
62.5684	3027	63.2105	625	966	866	631	782	816
62.6209	3162	63.2761	655	978	772	644	756	788
62.6734	2950	63.3418	633	971	842	598	790	820
62.7259	3056	63.4074	571	967	811	581	810	823
62.7785	3092	63.4731	651	935	805	626	759	839
62.831	3117	63.5387	655	928	814	634	821	848
62.8835	3095	63.6044	647	987	846	608	760	846
62.936	3012	63.67	641	968	802	640	751	791
62.9885	3113	63.7357	607	923	818	608	832	801
63.0411	3016	63.8013	608	945	804	652	788	861
63.0936	2951	63.867	591	923	838	607	773	874
63.1461	3158	63.9326	595	926	836	626	749	836
63.1986	3127	63.9983	617	948	810	636	766	829
63.2512	3108	64.0639	645	1011	858	633	807	874
63.3037	3092	64.1296	645	881	859	637	771	835
63.3562	2960	64.1952	647	933	878	583	825	777
63.4087	3066	64.2609	636	920	826	643	784	781
63.4612	3077	64.3265	594	911	869	645	755	856
63.5138	3004	64.3922	623	966	897	611	761	879
63.5663	3054	64.4578	630	914	844	621	769	880
63.6188	3010	64.5235	626	939	874	599	753	816
63.6713	3116	64.5892	608	944	855	614	782	838
63.7238	3024	64.6548	605	968	877	624	806	841
63.7764	3034	64.7205	621	956	824	628	775	821
63.8289	3032	64.7861	645	914	891	569	765	813
63.8814	3091	64.8518	647	980	836	642	814	859
63.9339	3060	64.9174	611	971	852	618	829	765
63.9864	3089	64.9831	632	949	871	589	797	828
64.039	3016	65.0487	603	926	818	638	762	833
64.0915	3096	65.1144	660	946	869	612	803	890
64.144	3083	65.18	626	1000	830	648	851	836
64.1965	3061	65.2457	662	932	858	624	771	860
64.2491	2991	65.3113	580	918	900	622	821	788
64.3016	3053	65.377	604	998	882	637	806	824
64.3541	3224	65.4426	635	911	827	621	720	802
64.4066	3220	65.5083	578	950	858	613	743	815
64.4591	2964	65.5739	661	941	852	665	824	858
64.5117	3169	65.6396	592	978	815	614	809	854
64.5642	3114	65.7052	592	929	859	614	758	870
64.6167	2978	65.7709	647	991	820	650	769	859
64.6692	3165	65.8365	647	951	851	712	811	854
64.7217	3088	65.9022	642	955	845	616	789	849
64.7743	3162	65.9678	614	952	870	610	787	803
64.8268	3144	66.0335	629	973	801	609	777	869
64.8793	2988	66.0991	632	929	848	633	815	891
64.9318	3033	66.1648	612	987	814	624	760	865
64.9843	3129	66.2304	589	952	827	646	772	834
65.0369	3103	66.2961	575	925	837	606	774	899
65.0894	3040	66.3617	609	968	819	628	814	825
65.1419	3112	66.4274	607	982	863	619	795	839
65.1944	3127	66.493	623	938	810	640	800	813
65.247	3109	66.5587	630	942	853	642	825	849
65.2995	3077	66.6243	600	1034	885	614	784	847
65.352	3141	66.69	623	913	810	597	763	802
65.4045	3007	66.7556	595	906	873	616	854	874
65.457	3046	66.8213	628	968	878	637	777	852
65.5096	3180	66.8869	638	1018	854	653	790	765
65.5621	3080	66.9526	615	953	823	625	766	864
65.6146	3077	67.0183	633	1031	853	604	763	870
65.6671	3081	67.0839	669	933	828	618	816	834
65.7196	2996	67.1496	627	941	876	629	797	839
65.7722	3023	67.2152	600	953	801	581	822	859
65.8247	3114	67.2809	618	916	886	623	750	862
65.8772	3015	67.3465	619	931	831	636	798	868
65.9297	2944	67.4122	638	928	896	639	786	822
65.9822	2957	67.4778	657	979	841	584	775	911
66.0348	3000	67.5435	631	949	837	644	794	873
66.0873	2960	67.6091	602	988	821	652	833	782
66.1398	3058	67.6748	623	918	852	645	802	832
66.1923	2963	67.7404	605	968	905	601	814	844
66.2449	3003	67.8061	600	982	848	618	792	896
66.2974	3006	67.8717	623	958	875	634	745	793
66.3499	3093	67.9374	587	958	868	641	811	866
66.4024	3090	68.003	638	923	843	659	738	905
66.4549	3191	68.0687	680	954	830	640	806	866
66.5075	3157	68.1343	659	930	856	618	774	826
66.56	2992	68.2	631	972	829	605	797	843
66.6125	3183	68.2656	647	969	767	645	822	834
66.665	3089	68.3313	624	919	830	646	804	846
66.7175	3004	68.3969	665	956	867	643	817	805
66.7701	3191	68.4626	597	944	831	643	811	852
66.8226	3139	68.5282	627	944	815	623	818	886
66.8751	3131	68.5939	657	1000	865	644	781	837
66.9276	3208	68.6595	622	980	890	688	837	845
66.9802	3102	68.7252	628	931	905	601	755	795
67.0327	3023	68.7908	620	948	849	622	791	857
67.0852	3118	68.8565	601	951	837	638	763	842
67.1377	3132	68.9221	648	948	824	637	794	803
67.1902	3147	68.9878	631	939	797	642	796	834
67.2428	3114	69.0534	618	950	835	656	809	850
67.2953	3284	69.1191	624	950	853	657	788	896
67.3478	3033	69.1847	619	978	808	627	804	831
67.4003	3036	69.2504	607	993	856	636	767	841
67.4528	3110	69.3161	587	998	815	649	806	790
67.5054	3040	69.3817	606	882	857	621	765	868
67.5579	3122	69.4474	640	941	844	602	804	911
67.6104	3006	69.513	635	968	847	601	734	856
67.6629	3074	69.5787	605	977	845	637	806	849
67.7154	3090	69.6443	598	984	872	615	826	790
67.768	3139	69.71	611	976	840	590	762	862
67.8205	2991	69.7756	645	906	846	622	768	845
67.873	3013	69.8413	657	956	833	608	786	846
67.9255	2920	69.9069	564	973	854	629	784	802
67.9781	2964	69.9726	649	944	832	617	790	853
68.0306	3050	70.0382	641	984	852	642	816	898
68.0831	3057	70.1039	614	968	882	614	806	824
68.1356	2971	70.1695	628	923	853	602	817	895
68.1881	3013	70.2352	629	929	849	612	792	885
68.2407	2983	70.3008	632	932	893	650	746	792
68.2932	2919	70.3665	607	952	787	627	795	841
68.3457	2972	70.4321	632	974	850	652	780	825
68.3982	3084	70.4978	618	986	933	648	823	840
68.4507	3031	70.5634	622	960	869	674	763	851
68.5033	3110	70.6291	643	914	890	604	833	853
68.5558	3038	70.6947	640	995	905	609	838	826
68.6083	3025	70.7604	589	936	859	698	798	834
68.6608	3052	70.826	609	944	856	699	772	851
68.7133	3082	70.8917	635	982	894	619	784	837
68.7659	3124	70.9573	641	942	850	570	798	808
68.8184	3115	71.023	633	902	883	647	827	835
68.8709	3153	71.0886	623	962	791	627	808	826
68.9234	3091	71.1543	645	1006	903	611	803	887
68.976	3129	71.2199	609	953	797	614	805	882
69.0285	3174	71.2856	640	1022	866	613	814	851
69.081	3228	71.3512	592	990	849	676	785	823
69.1335	3139	71.4169	624	918	832	628	772	910
69.186	3041	71.4825	599	926	801	621	756	797
69.2386	3107	71.5482	589	954	877	633	790	818
69.2911	3016	71.6139	626	946	858	651	806	853
69.3436	3092	71.6795	613	989	819	610	726	869
69.3961	3043	71.7452	689	998	876	672	815	844
69.4486	3187	71.8108	646	980	864	572	786	847
69.5012	3009	71.8765	623	924	804	635	778	866
69.5537	3147	71.9421	602	1003	894	680	789	787
69.6062	3151	72.0078	620	986	875	629	762	858
69.6587	3134	72.0734	647	994	814	615	776	840
69.7113	3033	72.1391	606	988	854	622	754	840
69.7638	3113	72.2047	629	996	872	641	844	822
69.8163	3113	72.2704	601	929	872	661	800	861
69.8688	3014	72.336	618	902	824	695	808	822
69.9213	3112	72.4017	614	950	904	664	802	831
69.9739	2953	72.4673	635	973	883	636	789	910
70.0264	2964	72.533	628	952	810	651	845	870
70.0789	3095	72.5986	658	930	887	615	803	978
70.1314	2939	72.6643	628	973	870	650	799	991
70.1839	3009	72.7299	614	1021	824	620	838	1021
70.2365	3142	72.7956	634	912	901	602	802	901
70.289	3034	72.8612	636	918	920	671	814	950
70.3415	2913	72.9269	669	925	861	811	908	934
70.394	2814	72.9925	620	980	910	955	1007	943
70.4465	2932	73.0582	697	944	1029	809	937	866
70.4991	2935	73.1238	754	949	1110	813	923	897
70.5516	3076	73.1895	990	985	1017	828	954	857
70.6041	3073	73.2551	1044	933	962	779	933	891
70.6566	2988	73.3208	887	916	1028	694	826	808
70.7092	3071	73.3864	884	1011	928	670	876	857
70.7617	3038	73.4521	870	971	877	640	793	798
70.8142	3008	73.5177	766	1008	894	657	871	853
70.8667	2981	73.5834	703	1012	820	640	775	829
70.9192	3084	73.649	685	985	840	655	850	859
70.9718	3002	73.7147	640	1027	940	647	834	852
71.0243	3135	73.7803	637	1065	823	622	817	852
71.0768	3156	73.846	641	1024	867	604	809	845
71.1293	3179	73.9117	653	1203	844	615	740	835
71.1818	3063	73.9773	616	1247	790	620	858	838
71.2344	3045	74.043	664	1116	872	615	842	815
71.2869	3127	74.1086	642	1103	841	607	797	852
71.3394	3025	74.1743	677	1056	891	599	798	889
71.3919	3168	74.2399	671	1076	825	617	803	879
71.4444	3050	74.3056	625	1013	856	584	814	770
71.497	3076	74.3712	630	1002	850	611	789	872
71.5495	2952	74.4369	661	993	839	641	775	824
71.602	3013	74.5025	632	985	845	592	775	873
71.6545	3087	74.5682	644	957	860	624	804	872
71.7071	3182	74.6338	664	957	871	653	772	849
71.7596	3001	74.6995	639	969	868	626	802	830
71.8121	3065	74.7651	639	963	861	609	870	829
71.8646	3051	74.8308	621	1000	848	615	807	844
71.9171	3027	74.8964	653	971	796	633	785	860
71.9697	3061	74.9621	649	973	894	626	774	807
72.0222	3107	75.0277	637	996	797	639	881	885
72.0747	3102	75.0934	629	962	842	643	794	816
72.1272	3088	75.159	631	959	870	651	780	824
72.1797	3037	75.2247	628	1021	884	638	822	840
72.2323	3141	75.2903	619	965	872	692	768	869
72.2848	3094	75.356	629	963	829	604	790	836
72.3373	3170	75.4216	629	987	861	637	835	818
72.3898	3122	75.4873	632	968	789	642	793	812
72.4423	3108	75.5529	634	997	818	678	776	804
72.4949	3068	75.6186	630	912	839	622	809	859
72.5474	3130	75.6842	628	954	899	639	785	867
72.5999	3069	75.7499	604	941	873	598	790	861
72.6524	3074	75.8155	631	959	836	670	785	817
72.705	3013	75.8812	654	922	842	650	773	834
72.7575	3055	75.9468	653	961	833	643	770	886
72.81	3095	76.0125	622	963	861	617	831	902
72.8625	3096	76.0781	637	992	840	608	765	876
72.915	2983	76.1438	614	940	876	614	803	857
72.9676	2958	76.2095	611	1043	902	662	813	844
73.0201	3100	76.2751	633	924	926	611	795	879
73.0726	3047	76.3408	622	925	922	604	806	896
73.1251	3133	76.4064	645	981	897	621	798	966
73.1776	3057	76.4721	620	943	865	631	786	1043
73.2302	3187	76.5377	637	1014	875	695	837	948
73.2827	3097	76.6034	661	974	851	668	806	900
73.3352	3155	76.669	650	973	844	676	804	938
73.3877	3079	76.7347	622	949	857	789	807	900
73.4403	3128	76.8003	711	1007	868	806	933	862
73.4928	3131	76.866	648	1013	1046	731	909	927
73.5453	3106	76.9316	670	966	1069	751	858	898
73.5978	3154	76.9973	820	929	1027	768	893	859
73.6503	3171	77.0629	886	934	962	764	867	839
73.7029	3201	77.1286	844	1010	975	686	885	863
73.7554	3234	77.1942	792	1027	965	709	789	860
73.8079	3086	77.2599	797	914	878	674	828	874
73.8604	3110	77.3255	786	1031	910	658	825	833
73.9129	3338	77.3912	740	982	828	664	807	819
73.9655	3412	77.4568	687	983	812	634	823	846
74.018	3722	77.5225	650	993	924	662	813	821
74.0705	3983	77.5881	628	995	879	616	824	872
74.123	4284	77.6538	665	924	880	601	752	886
74.1755	5022	77.7194	649	956	884	607	851	878
74.2281	6222	77.7851	641	1069	889	627	830	897
74.2806	5793	77.8507	649	1159	885	706	788	855
74.3331	4393	77.9164	641	1141	900	667	788	817
74.3856	4218	77.982	634	1038	862	661	764	795
74.4382	4612	78.0477	646	1113	826	629	804	834
74.4907	4358	78.1133	606	1016	856	651	796	811
74.5432	3580	78.179	633	1036	874	629	789	836
74.5957	3223	78.2446	623	1002	844	636	805	808
74.6482	3055	78.3103	613	979	849	647	826	931
74.7008	3054	78.3759	639	979	869	606	718	807
74.7533	3068	78.4416	634	926	871	635	813	839
74.8058	3081	78.5072	622	974	852	621	778	885
74.8583	3101	78.5729	607	982	872	624	768	856
74.9108	3026	78.6386	631	935	889	658	825	849
74.9634	3142	78.7042	670	876	778	669	782	808
75.0159	3088	78.7699	678	937	832	600	777	819
75.0684	2963	78.8355	646	920	894	659	774	873
75.1209	2971	78.9012	649	889	827	630	774	845
75.1734	2950	78.9668	625	941	895	613	796	815
75.226	2986	79.0325	620	961	861	644	764	840
75.2785	2994	79.0981	643	983	812	607	759	856
75.331	3130	79.1638	577	947	827	657	771	870
75.3835	3052	79.2294	669	943	926	655	808	841
75.4361	3037	79.2951	645	1007	862	596	839	828
75.4886	2988	79.3607	591	947	876	609	797	861
75.5411	3214	79.4264	631	951	838	646	766	850
75.5936	3139	79.492	639	995	867	635	801	810
75.6461	3097	79.5577	626	925	840	603	787	798
75.6987	2964	79.6233	632	926	861	630	774	846
75.7512	2977	79.689	634	974	835	651	815	858
75.8037	3021	79.7546	636	1012	855	607	792	868
75.8562	2982	79.8203	601	988	839	638	818	866
75.9087	3055	79.8859	632	950	845	657	824	816
75.9613	3010	79.9516	679	952	803	633	809	846
76.0138	3116	80.0172	629	915	851	636	781	896
76.0663	3082	80.0829	624	906	840	598	837	868
76.1188	3085	80.1485	596	927	871	603	837	818
76.1713	3024	80.2142	624	954	895	642	780	858
76.2239	3092	80.2798	623	970	804	635	810	821
76.2764	3033	80.3455	625	980	841	638	817	858
76.3289	3130	80.4111	618	950	884	633	808	846
76.3814	3074	80.4768	639	924	860	627	781	857
76.434	3158	80.5424	666	953	864	604	812	899
76.4865	3033	80.6081	591	985	813	616	821	851
76.539	3146	80.6737	663	935	860	636	809	856
76.5915	3054	80.7394	603	929	891	618	807	814
76.644	3167	80.805	653	957	814	605	781	796
76.6966	3059	80.8707	661	967	864	660	772	855
76.7491	3105	80.9364	578	926	853	645	854	872
76.8016	3055	81.002	673	977	816	606	814	828
76.8541	3153	81.0677	641	1015	851	628	783	839
76.9066	3086	81.1333	628	982	836	576	778	875
76.9592	3148	81.199	630	963	875	599	791	856
77.0117	3025	81.2646	603	991	860	612	790	825
77.0642	3075	81.3303	644	972	881	638	753	874
77.1167	3096	81.3959	616	962	836	645	845	838
77.1693	3174	81.4616	612	995	870	624	841	834
77.2218	3145	81.5272	628	982	875	649	767	883
77.2743	3087	81.5929	665	921	837	615	840	842
77.3268	3074	81.6585	627	941	868	604	811	890
77.3793	3152	81.7242	631	956	853	624	800	865
77.4319	3175	81.7898	610	954	854	674	827	817
77.4844	3130	81.8555	625	1061	865	600	868	897
77.5369	3171	81.9211	610	921	894	634	837	914
77.5894	3089	81.9868	604	948	844	652	812	848
77.6419	3033	82.0524	618	931	835	660	837	868
77.6945	3029	82.1181	640	958	890	654	792	884
77.747	3115	82.1837	666	905	891	618	790	864
77.7995	3109	82.2494	625	962	871	583	827	842
77.852	3087	82.315	610	942	847	628	884	863
77.9045	3115	82.3807	667	954	815	607	811	815
77.9571	3287	82.4463	609	943	843	617	822	889
78.0096	3528	82.512	636	989	868	638	853	855
78.0621	3979	82.5776	656	999	904	617	762	820
78.1146	4770	82.6433	614	911	887	620	762	803
78.1672	4918	82.7089	644	976	872	627	794	842
78.2197	4012	82.7746	635	959	862	631	794	813
78.2722	3687	82.8402	624	942	836	622	794	889
78.3247	3751	82.9059	609	992	798	612	807	856
78.3772	4174	82.9715	632	1009	870	582	798	885
78.4298	3725	83.0372	643	927	818	601	817	795
78.4823	3222	83.1028	669	968	838	576	831	888
78.5348	3093	83.1685	653	976	842	654	804	904
78.5873	3071	83.2342	689	970	792	604	809	852
78.6398	2999	83.2998	646	930	881	631	827	899
78.6924	2996	83.3655	639	925	852	628	795	890
78.7449	2966	83.4311	600	969	852	653	794	800
78.7974	2965	83.4968	687	1014	798	623	808	869
78.8499	2988	83.5624	647	974	863	622	821	851
78.9024	3198	83.6281	674	1009	872	608	765	857
78.955	3089	83.6937	677	999	860	642	847	872
79.0075	3000	83.7594	660	946	871	620	806	835
79.06	2949	83.825	649	1043	850	657	793	850
79.1125	3006	83.8907	628	970	830	646	841	893
79.1651	3092	83.9563	669	951	856	651	797	871
79.2176	3037	84.022	670	965	861	693	751	840
79.2701	3101	84.0876	653	959	846	632	771	897
79.3226	3107	84.1533	661	984	891	663	870	844
79.3751	3073	84.2189	682	945	857	637	790	884
79.4277	3276	84.2846	644	935	869	658	794	887
79.4802	3059	84.3502	644	947	864	635	808	869
79.5327	3082	84.4159	653	953	880	677	841	864
79.5852	3021	84.4815	638	951	867	647	804	853
79.6377	3061	84.5472	654	980	881	600	867	859
79.6903	3049	84.6128	672	1006	840	625	819	859
79.7428	3021	84.6785	632	986	844	589	773	870
79.7953	3025	84.7441	631	918	877	639	867	900
79.8478	2995	84.8098	622	1008	857	631	794	846
79.9003	2995	84.8754	603	955	919	592	772	827
79.9529	3062	84.9411	653	906	828	609	782	849
		85.0067	571	960	906	634	808	834
		85.0724	626	1036	855	585	784	819
		85.138	617	969	785	638	813	864
		85.2037	640	1000	832	622	804	851
		85.2693	613	975	819	654	761	863
		85.335	657	928	823	696	763	893
		85.4006	616	904	807	625	825	860
		85.4663	622	1005	894	614	754	848
		85.532	685	967	850	599	785	825
		85.5976	646	902	839	640	757	848
		85.6633	626	947	850	658	825	861
		85.7289	658	934	894	650	807	813
		85.7946	652	968	853	657	755	869
		85.8602	604	935	926	637	835	863
		85.9259	618	1026	852	652	810	861
		85.9915	599	959	858	626	813	875
		86.0572	643	972	876	638	785	871
		86.1228	651	947	882	637	769	880
		86.1885	648	970	849	668	840	843
		86.2541	627	1029	872	651	857	892
		86.3198	610	934	892	617	811	852
		86.3854	687	943	868	622	774	886
		86.4511	652	998	902	635	791	881
		86.5167	705	1010	871	618	812	808
		86.5824	653	974	890	636	799	826
		86.648	644	957	831	612	781	876
		86.7137	628	929	858	640	777	862
		86.7793	611	985	867	651	781	889
		86.845	627	1012	872	669	830	854
		86.9106	651	1050	869	631	797	800
		86.9763	632	944	883	651	808	881
		87.0419	638	918	854	682	789	916
		87.1076	660	983	867	646	802	880
		87.1732	609	936	876	623	780	851
		87.2389	630	914	864	639	777	872
		87.3045	620	937	876	626	842	804
		87.3702	684	972	850	626	809	851
		87.4358	629	977	779	668	838	817
		87.5015	638	963	871	658	811	843
		87.5671	651	982	903	618	777	877
		87.6328	660	1000	883	615	772	841
		87.6984	669	950	855	660	821	869
		87.7641	619	1016	840	618	810	863
		87.8298	669	959	805	637	793	840
		87.8954	651	909	847	633	843	807
		87.9611	622	970	820	625	783	839
		88.0267	663	937	925	638	796	896
		88.0924	677	952	873	676	767	857
		88.158	601	971	927	581	856	848
		88.2237	640	1002	845	634	792	861
		88.2893	644	992	872	679	890	849
		88.355	616	974	843	609	875	839
		88.4206	635	986	872	653	794	876
		88.4863	630	960	843	608	812	893
		88.5519	687	927	870	615	816	894
		88.6176	622	926	867	624	812	935
		88.6832	656	959	839	645	800	856
		88.7489	610	986	869	615	797	838
		88.8145	628	919	899	623	789	850
		88.8802	633	1033	886	666	824	854
		88.9458	623	970	825	632	845	891
		89.0115	625	941	857	600	811	899
		89.0771	609	987	835	681	825	895
		89.1428	657	937	895	641	792	858
		89.2084	662	978	916	612	801	891
		89.2741	621	899	858	656	836	849
		89.3397	668	900	881	658	793	855
		89.4054	625	939	899	638	870	854
		89.471	670	971	885	627	817	826
		89.5367	641	979	836	693	786	880
		89.6023	661	958	916	669	793	902
		89.668	609	1013	807	620	798	838
		89.7336	628	973	828	610	841	862
		89.7993	621	940	839	589	834	896
		89.8649	643	975	954	622	789	861
		89.9306	607	952	854	645	780	884
		89.9962	647	923	888	699	798	905
		90.0619	690	912	925	648	818	878
		90.1276	626	955	854	634	819	914
		90.1932	658	935	883	619	817	870
		90.2589	593	998	846	645	843	878
		90.3245	639	961	828	639	795	824
		90.3902	668	1017	892	670	787	822
		90.4558	652	912	908	654	817	844
		90.5215	631	984	830	650	800	864
		90.5871	672	1031	939	626	836	806
		90.6528	642	932	852	642	833	869
		90.7184	654	879	833	654	805	865
		90.7841	612	1053	896	632	817	931
		90.8497	642	976	820	654	850	849
		90.9154	694	960	843	643	766	879
		90.981	698	938	892	620	793	847
		91.0467	657	993	860	609	812	832
		91.1123	632	951	859	598	827	883
		91.178	663	955	867	670	832	879
		91.2436	628	973	888	628	828	958
		91.3093	680	935	898	649	787	926
		91.3749	633	983	883	633	796	919
		91.4406	616	1006	870	618	873	871
		91.5062	682	980	799	625	792	891
		91.5719	644	938	886	634	828	909
		91.6375	595	918	918	705	859	808
		91.7032	630	987	877	738	903	917
		91.7688	659	959	882	736	888	900
		91.8345	644	1008	951	674	859	884
		91.9001	631	1006	932	668	890	890
		91.9658	702	1002	946	688	903	925
		92.0314	709	989	900	679	863	826
		92.0971	724	957	914	704	872	873
		92.1627	721	987	958	617	861	846
		92.2284	683	1015	857	653	845	882
		92.294	708	971	914	619	828	898
		92.3597	661	961	886	643	840	821
		92.4253	655	968	844	646	783	828
		92.491	697	971	903	643	765	865
		92.5567	642	982	845	642	809	823
		92.6223	688	1043	833	623	778	832
		92.688	639	966	855	688	872	891
		92.7536	642	1000	910	620	856	868
		92.8193	619	972	901	650	833	855
		92.8849	685	954	895	646	809	893
		92.9506	632	1000	898	653	798	898
		93.0162	657	975	798	631	799	813
		93.0819	625	1041	892	603	862	892
		93.1475	650	1031	856	643	782	771
		93.2132	612	979	885	629	805	833
		93.2788	646	980	888	668	834	860
		93.3445	635	1036	860	676	784	851
		93.4101	653	963	900	651	782	957
		93.4758	679	967	895	669	848	899
		93.5414	646	1018	800	650	795	855
		93.6071	667	976	868	612	792	884
		93.6727	693	1026	896	650	778	883
		93.7384	608	964	916	599	803	859
		93.804	647	1001	844	634	756	846
		93.8697	637	943	823	623	850	866
		93.9353	662	960	826	618	840	880
		94.001	637	995	897	662	853	861
		94.0666	678	985	876	627	826	894
		94.1323	644	976	869	651	821	895
		94.1979	621	891	890	600	801	823
		94.2636	585	952	845	607	840	853
		94.3292	617	1021	886	598	764	854
		94.3949	643	984	829	641	792	865
		94.4605	655	891	865	655	824	875
		94.5262	671	980	848	621	861	894
		94.5918	637	977	870	627	840	792
		94.6575	611	989	888	687	801	819
		94.7231	625	933	839	615	805	851
		94.7888	663	1058	861	629	780	838
		94.8545	608	988	869	592	781	869
		94.9201	640	966	877	586	811	908
		94.9858	694	946	845	623	832	824
		95.0514	682	920	798	607	796	827
		95.1171	694	1025	869	626	778	899
		95.1827	626	969	881	652	800	932
		95.2484	677	939	885	634	824	869
		95.314	664	1030	843	620	808	887
		95.3797	621	999	871	640	815	807
		95.4453	615	970	840	655	885	846
		95.511	636	996	856	661	793	885
		95.5766	612	950	859	612	843	857
		95.6423	647	963	861	640	838	882
		95.7079	643	947	924	658	850	881
		95.7736	647	994	835	644	790	895
		95.8392	619	999	886	620	857	874
		95.9049	663	1051	898	603	795	877
		95.9705	622	937	854	661	824	847
		96.0362	660	992	903	701	823	896
		96.1018	636	939	842	652	855	898
		96.1675	618	960	916	655	772	896
		96.2331	677	966	861	628	783	883
		96.2988	651	958	824	608	780	875
		96.3644	631	993	889	629	838	894
		96.4301	647	1010	841	642	803	890
		96.4957	617	961	885	634	827	860
		96.5614	634	953	955	682	842	874
		96.627	606	977	933	662	851	877
		96.6927	661	963	866	672	781	871
		96.7583	616	951	882	639	815	846
		96.824	681	958	857	637	816	855
		96.8896	624	978	822	656	802	897
		96.9553	646	990	823	636	800	920
		97.0209	698	963	875	611	793	844
		97.0866	699	964	872	652	828	897
		97.1523	612	984	873	621	800	859
		97.2179	632	967	837	630	833	876
		97.2836	611	996	847	647	836	893
		97.3492	708	978	823	597	828	897
		97.4149	637	977	832	642	868	838
		97.4805	692	1003	887	692	771	916
		97.5462	648	938	853	653	800	872
		97.6118	625	982	916	654	806	900
		97.6775	625	1035	860	630	788	874
		97.7431	648	981	861	670	797	947
		97.8088	635	986	878	648	858	843
		97.8744	695	985	940	593	790	804
		97.9401	644	963	853	690	783	872
		98.0057	659	907	816	614	766	891
		98.0714	654	1002	827	688	778	880
		98.137	687	975	867	657	842	902
		98.2027	617	978	862	647	892	920
		98.2683	623	948	861	620	813	857
		98.334	627	921	876	651	824	873
		98.3996	656	996	877	604	830	876
		98.4653	629	994	903	615	851	907
		98.5309	620	1014	886	613	822	898
		98.5966	650	1035	884	653	832	885
		98.6622	648	925	819	659	843	888
		98.7279	674	1014	910	652	795	860
		98.7935	667	943	933	650	821	857
		98.8592	640	981	851	665	735	918
		98.9248	643	915	890	648	783	844
		98.9905	665	1003	855	645	831	814
		99.0561	681	1010	912	611	787	885
		99.1218	665	924	880	610	833	883
		99.1874	582	976	844	685	786	882
		99.2531	668	908	873	604	820	834
		99.3187	671	980	865	579	798	867
		99.3844	651	1004	833	632	864	853
		99.4501	656	981	858	665	808	944
		99.5157	663	976	858	631	829	868
		99.5814	671	991	915	665	834	938
		99.647	637	993	867	622	759	884
		99.7127	629	951	865	628	786	899
		99.7783	659	984	877	628	820	892
		99.844	648	991	896	633	793	893
		99.9096	676	949	845	644	826	856

## Sheet: Fig 3(c)
Fig 3(c.)
MgCoNiCuZnO			MgCoNiZnMnO			MgCoNiZnFeO			MgCoNiMnFeO			MgNiZnMnFeO			CoNiZnMnFe			MgCoZnMnFeO
MgCoNiCuZnO_Energy (eV)	Counts	Fitting	MgCoNiZnMnO_Energy (eV)	Counts	Fitting	MgCoNiZnFeO_Energy (eV)	Counts	Fitting	MgCoNiMnFeO_Energy (eV)	Counts	Fitting	MgNiZnMnFeO_Energy (eV)	Counts	Fitting	CoNiZnMnFeO_Energy (eV)	Counts	Fitting	MgCoZnMnFeO_Energy (eV)	Counts	Fitting
3.0008	354	55.2998	3.00792	42	31.459	3.00951	266	261.997	3.01843	227	240.991	3.01047	233	243.343	3.0113	215	194.231	3.01285	104	100.919
3.00879	294	55.1875	3.01591	42	29.2037	3.01751	252	240.993	3.02642	227	217.607	3.01847	251	222.107	3.0193	180	175.758	3.02085	87	89.3057
3.01678	241	55.0762	3.0239	35	27.1423	3.0255	218	218.176	3.03442	197	194.631	3.02647	216	199.673	3.0273	150	156.848	3.02885	71	77.8311
3.02477	268	55.1572	3.0319	27	25.3426	3.0335	189	195.235	3.04241	199	173.478	3.03446	164	177.698	3.0353	150	138.751	3.03684	85	67.1562
3.03276	226	55.2129	3.03989	36	23.8393	3.04149	157	173.696	3.05041	146	155.303	3.04246	151	157.582	3.04329	124	122.538	3.04484	55	57.794
3.04075	190	55.2549	3.04789	33	22.637	3.04949	157	154.846	3.0584	150	140.906	3.05046	149	140.425	3.05129	87	108.992	3.05284	60	50.0859
3.04874	170	55.2891	3.05588	24	21.7078	3.05749	143	139.621	3.0664	127	130.734	3.05845	117	127.009	3.05929	105	98.5908	3.06083	43	44.1816
3.05673	147	55.3037	3.06387	36	21.0226	3.06548	126	128.629	3.07439	111	124.882	3.06645	119	117.727	3.06728	106	91.5928	3.06883	38	40.1221
3.06472	137	55.3066	3.07187	21	20.5438	3.07348	118	121.991	3.08238	114	123.184	3.07445	121	112.648	3.07528	66	88	3.07683	44	37.831
3.07272	113	55.3076	3.07986	25	20.2332	3.08147	114	119.513	3.09038	142	125.123	3.08244	107	111.547	3.08328	89	87.749	3.08482	39	37.2852
3.08071	95	55.3066	3.08786	22	20.0569	3.08947	119	120.793	3.09837	139	130	3.09044	121	113.958	3.09127	101	90.2246	3.09282	60	38.0781
3.0887	118	55.3037	3.09585	19	19.9819	3.09746	125	125.215	3.10637	129	137.019	3.09844	116	119.189	3.09927	92	94.8769	3.10082	43	39.917
3.09669	138	55.29	3.10384	17	19.985	3.10546	135	132.142	3.11436	164	145.294	3.10643	148	126.418	3.10727	104	101.065	3.10881	41	42.5127
3.10468	142	55.2715	3.11184	35	20.0548	3.11345	125	140.492	3.12236	161	153.929	3.11443	126	134.795	3.11527	119	108.075	3.11681	52	45.5605
3.11267	145	55.25	3.11983	30	20.1816	3.12145	151	149.376	3.13035	183	162.08	3.12243	139	143.465	3.12326	134	115.21	3.12481	53	48.7578
3.12066	163	55.2275	3.12783	31	20.3476	3.12945	169	157.939	3.13835	169	169.07	3.13043	151	151.821	3.13126	117	121.815	3.1328	66	51.8291
3.12865	160	55.1992	3.13582	27	20.5243	3.13744	174	165.417	3.14634	180	174.255	3.13842	161	158.875	3.13926	151	127.331	3.1408	44	54.544
3.13664	201	55.168	3.14381	39	20.7078	3.14544	189	171.225	3.15433	175	177.264	3.14642	180	164.094	3.14725	110	131.302	3.1488	69	56.7178
3.14463	178	55.1348	3.15181	33	20.8925	3.15343	173	174.945	3.16233	194	177.932	3.15442	180	167.136	3.15525	144	133.435	3.1568	53	58.2305
3.15262	200	55.0908	3.1598	33	21.1587	3.16143	206	176.408	3.17032	177	176.3	3.16241	169	167.876	3.16325	132	133.642	3.16479	57	59.0283
3.16061	190	55.042	3.1678	34	21.3849	3.16942	198	175.644	3.17832	169	172.592	3.17041	191	166.394	3.17125	148	131.993	3.17279	55	59.127
3.1686	184	54.9853	3.17579	43	21.5542	3.17742	180	172.922	3.18631	155	167.14	3.17841	170	162.921	3.17924	131	128.7	3.18079	47	58.5625
3.17659	189	54.9258	3.18378	32	21.6602	3.18541	165	168.461	3.1943	156	160.372	3.1864	151	157.838	3.18724	110	124.066	3.18878	58	57.4082
3.18459	175	54.8643	3.19178	28	21.6949	3.19341	141	162.621	3.2023	161	152.731	3.1944	131	151.58	3.19524	117	118.456	3.19678	52	55.7715
3.19258	194	54.8018	3.19977	35	21.6597	3.2014	161	155.815	3.21029	124	144.634	3.2024	134	144.602	3.20323	103	112.237	3.20478	48	53.7568
3.20057	171	54.7402	3.20777	28	21.5618	3.2094	150	148.423	3.21829	127	136.438	3.2104	127	137.243	3.21123	115	105.743	3.21278	41	51.4678
3.20856	162	54.6543	3.21576	30	21.411	3.21739	94	140.78	3.22628	124	128.505	3.21839	121	129.804	3.21923	93	99.2588	3.22077	47	48.9971
3.21655	140	54.5537	3.22375	29	21.2169	3.22539	129	133.127	3.23428	96	120.983	3.22639	107	122.538	3.22723	86	92.9961	3.22877	42	46.416
3.22454	119	54.4531	3.23175	18	20.9942	3.23339	113	125.648	3.24227	96	114.02	3.23439	111	115.637	3.23522	86	87.1231	3.23677	41	43.7998
3.23253	132	54.4736	3.23974	32	20.758	3.24138	112	118.513	3.25027	96	107.726	3.24238	95	109.258	3.24322	68	81.7519	3.24476	37	41.2207
3.24052	132	54.4775	3.24774	27	20.5243	3.24938	84	111.83	3.25826	88	102.188	3.25038	97	103.462	3.25122	69	76.9609	3.25276	42	38.75
3.24851	130	54.4815	3.25573	14	20.3046	3.25737	107	105.731	3.26625	92	97.459	3.25838	93	98.2988	3.25922	60	72.8008	3.26076	29	36.456
3.2565	89	54.4922	3.26372	21	20.1017	3.26537	89	100.325	3.27425	87	93.5684	3.26637	89	93.8457	3.26721	69	69.2734	3.26875	33	34.3779
3.26449	90	54.4951	3.27172	18	19.9237	3.27336	88	95.7305	3.28224	120	90.5156	3.27437	77	90.1387	3.27521	64	66.3955	3.27675	32	32.5781
3.27249	106	54.4941	3.27971	17	19.7729	3.28136	103	91.9463	3.29024	71	88.3144	3.28237	86	87.209	3.28321	64	64.1709	3.28475	24	31.1006
3.28048	102	54.4805	3.28771	28	19.6494	3.28935	80	88.9131	3.29823	66	86.8252	3.29036	70	85.0469	3.2912	47	62.7461	3.29274	32	30.1367
3.28847	99	54.4609	3.2957	29	19.5516	3.29735	66	86.625	3.30623	75	85.8945	3.29836	81	83.6064	3.2992	67	61.8389	3.30074	23	29.4678
3.29646	97	54.4375	3.30369	14	19.475	3.30534	76	85.0195	3.31422	71	85.3809	3.30636	95	82.751	3.3072	44	61.3398	3.30874	20	29.042
3.30445	81	54.4131	3.31169	32	19.4096	3.31334	89	84.2686	3.32221	105	85.1064	3.31435	65	82.2607	3.3152	52	61.1397	3.31673	22	28.8027
3.31244	76	54.3887	3.31968	23	19.3578	3.32134	82	83.8008	3.33021	83	84.8975	3.32235	64	81.9922	3.32319	55	61.0938	3.32473	30	28.6797
3.32043	77	54.3701	3.32768	20	19.3197	3.32933	95	83.4522	3.3382	74	84.5957	3.33035	60	81.793	3.33119	58	61.0703	3.33273	17	28.5879
3.32842	61	54.3457	3.33567	21	19.2881	3.33733	84	83.0508	3.3462	93	84.1338	3.33835	79	81.8096	3.33919	50	60.956	3.34072	29	28.4531
3.33641	75	54.3154	3.34367	24	19.2474	3.34532	86	82.4346	3.35419	81	83.3418	3.34634	70	81.5303	3.34718	52	60.6943	3.34872	23	28.2256
3.3444	80	54.2812	3.35166	24	19.2029	3.35332	67	81.5019	3.36219	72	82.1973	3.35434	73	80.8857	3.35518	64	60.1768	3.35672	28	27.8662
3.35239	79	54.2451	3.35965	26	19.1604	3.36131	68	80.1826	3.37018	61	80.7129	3.36234	76	79.8467	3.36318	64	59.3643	3.36472	33	27.3672
3.36038	78	54.2002	3.36765	27	19.1886	3.36931	74	78.4941	3.37818	64	78.9463	3.37033	69	78.4316	3.37118	64	58.2881	3.37271	15	26.7441
3.36837	66	54.1514	3.37564	17	19.2104	3.3773	78	76.5068	3.38617	72	76.9912	3.37833	74	76.7207	3.37917	68	57.0068	3.38071	29	26.0303
3.37636	59	54.1006	3.38363	23	19.2273	3.3853	65	74.3555	3.39416	65	74.9492	3.38633	85	74.8184	3.38717	58	55.5967	3.38871	38	25.2627
3.38436	66	54.0488	3.39163	22	19.2418	3.3933	68	72.1113	3.40216	62	72.9531	3.39432	67	72.8535	3.39517	48	54.1504	3.3967	29	24.4746
3.39235	66	53.9971	3.39962	23	19.2523	3.40129	63	69.8906	3.41015	49	71.1123	3.40232	76	70.9531	3.40316	35	52.7539	3.4047	13	23.7188
3.40034	65	53.9404	3.40762	19	19.26	3.40929	78	67.8281	3.41815	55	69.5215	3.41032	58	69.2227	3.41116	49	51.4922	3.4127	22	23.0332
3.40833	66	53.8818	3.41561	23	19.2665	3.41728	82	66.0352	3.42614	63	68.2539	3.41832	56	67.7568	3.41916	59	50.4326	3.42069	27	22.4502
3.41632	61	53.8232	3.4236	21	19.2687	3.42528	46	64.6211	3.43413	57	67.458	3.42631	61	66.5938	3.42715	44	49.6201	3.42869	25	21.9922
3.42431	66	53.7578	3.4316	26	19.2688	3.43327	69	63.5879	3.44213	65	67.0234	3.43431	81	65.7773	3.43515	50	49.0615	3.43669	13	21.6709
3.4323	71	53.6846	3.43959	15	19.2679	3.44127	69	62.9111	3.45012	66	66.917	3.44231	72	65.3223	3.44315	47	48.7666	3.44469	23	21.4697
3.44029	60	53.6084	3.44759	20	19.2651	3.44926	59	62.5869	3.45812	69	67.084	3.4503	59	65.2344	3.45115	40	48.7188	3.45268	17	21.374
3.44828	62	53.5303	3.45558	15	19.2613	3.45726	69	62.5596	3.46611	63	67.4756	3.4583	56	65.4394	3.45914	48	48.8857	3.46068	22	21.3691
3.45627	54	53.4531	3.46358	24	19.2553	3.46525	42	62.7812	3.47411	56	68.0186	3.4663	63	65.8506	3.46714	50	49.2217	3.46868	16	21.4336
3.46426	62	53.3818	3.47157	18	19.246	3.47325	54	63.1875	3.4821	64	68.6348	3.47429	69	66.4062	3.47514	56	49.6621	3.47667	24	21.5215
3.47226	66	53.2842	3.47956	21	19.2351	3.48125	61	63.7334	3.4901	58	69.2471	3.48229	56	67.0244	3.48313	38	50.1338	3.48467	20	21.6172
3.48025	68	53.1924	3.48756	29	19.2214	3.48924	52	64.2686	3.49809	54	69.8272	3.49029	62	67.6279	3.49113	48	50.5879	3.49267	11	21.7061
3.48824	57	53.2617	3.49555	26	19.2062	3.49724	61	64.6406	3.50609	72	70.2539	3.49829	77	68.1445	3.49913	44	51.21	3.50066	26	22.0322
3.49623	50	53.335	3.50354	23	19.191	3.50523	66	64.8242	3.51408	73	70.4434	3.50628	57	68.4873	3.50713	31	51.6719	3.50866	20	22.2832
3.50422	53	53.3828	3.51154	20	19.175	3.51323	54	64.8076	3.52207	57	70.3789	3.51428	57	68.6143	3.51512	47	51.9258	3.51666	19	22.4062
3.51221	57	53.4434	3.51953	24	19.1563	3.52122	48	64.9648	3.53007	75	70.0537	3.52228	56	68.4228	3.52312	36	51.9688	3.52466	21	22.4248
3.5202	60	53.5596	3.52753	23	19.1369	3.52922	53	64.8301	3.53806	64	69.4873	3.53027	58	67.9473	3.53112	54	51.7891	3.53265	32	22.3672
3.52819	62	53.7881	3.53552	22	19.1172	3.53721	71	64.415	3.54606	58	68.7178	3.53827	66	67.2412	3.53911	48	51.4141	3.54065	21	22.2832
3.53618	41	54.1289	3.54352	19	19.0975	3.54521	57	63.7715	3.55405	59	67.8525	3.54627	57	66.7471	3.54711	46	50.8818	3.54865	24	22.1299
3.54417	64	54.6279	3.55151	15	19.072	3.55321	50	62.9453	3.56204	56	66.875	3.55426	58	66.082	3.55511	44	50.2656	3.55664	25	21.9307
3.55216	65	53.9404	3.5595	19	19.0422	3.5612	53	62.0039	3.57004	68	65.8564	3.56226	57	65.2607	3.56311	35	49.5713	3.56464	25	21.7002
3.56015	66	53.8818	3.5675	26	19.0099	3.5692	62	60.999	3.57803	69	64.8496	3.57026	71	64.375	3.5711	58	48.8486	3.57264	23	21.4619
3.56814	61	53.8232	3.57549	18	18.9765	3.57719	72	59.998	3.58603	68	63.8935	3.57825	74	63.4971	3.5791	50	48.1367	3.58063	31	21.2246
3.57613	66	53.7578	3.58349	25	18.943	3.58519	66	59.0547	3.59402	76	63.0283	3.58625	66	62.6807	3.5871	56	47.4775	3.58863	28	21.0059
3.58413	71	53.6846	3.59148	20	18.9656	3.59318	83	58.206	3.60202	78	62.2783	3.59425	75	61.9541	3.59509	72	46.8818	3.59663	41	20.8223
3.59212	60	53.6084	3.59947	12	18.9855	3.60118	76	57.4824	3.61001	95	61.665	3.60224	62	61.3486	3.60309	52	46.376	3.60462	34	20.6787
3.60011	62	53.5303	3.60747	24	18.999	3.60917	67	56.8935	3.61801	85	61.1807	3.61024	75	60.8789	3.61109	52	45.9815	3.61262	38	20.5801
3.6081	54	53.4531	3.61546	23	19.0079	3.61717	104	56.4541	3.626	93	60.8359	3.61824	105	60.5498	3.61909	55	45.7197	3.62062	36	20.5186
3.61609	62	53.3818	3.62346	23	19.0145	3.62516	84	56.1641	3.63399	103	60.6348	3.62624	90	60.3613	3.62708	63	45.5684	3.62861	51	20.5
3.62408	66	53.2842	3.63145	24	19.0159	3.63316	85	56.0283	3.64199	114	60.7031	3.63423	100	60.3848	3.63508	63	45.5215	3.63661	44	20.5283
3.63207	68	53.1924	3.63944	25	19.0131	3.64115	110	56.0449	3.64998	104	60.8984	3.64223	126	60.5244	3.64308	79	45.5557	3.64461	66	20.6201
3.64006	57	53.2617	3.64744	22	19.0081	3.64915	100	56.1943	3.65798	125	61.2022	3.65023	117	60.7549	3.65107	67	45.6728	3.6526	67	20.7578
3.64805	50	53.335	3.65543	26	18.9996	3.65715	128	56.4795	3.66597	166	61.5879	3.65822	144	61.0879	3.65907	93	45.8721	3.6606	69	20.9326
3.65604	53	53.3828	3.66343	28	18.9893	3.66514	124	56.8906	3.67397	139	62.0586	3.66622	107	61.5342	3.66707	100	46.1484	3.6686	63	21.1494
3.66403	57	53.4434	3.67142	26	18.9791	3.67314	134	57.4199	3.68196	143	62.5977	3.67422	152	62.1055	3.67507	96	46.4951	3.6766	64	21.4102
3.67203	60	53.5596	3.67941	20	18.9664	3.68113	130	58.0547	3.68995	153	63.1895	3.68221	138	62.7568	3.68306	102	46.876	3.68459	70	21.7041
3.68002	62	53.7881	3.68741	21	18.9519	3.68913	147	58.7891	3.69795	141	63.8145	3.69021	152	63.4492	3.69106	92	47.2695	3.69259	80	22.0215
3.68801	41	54.1289	3.6954	27	18.9338	3.69712	153	59.544	3.70594	140	64.4883	3.69821	148	64.166	3.69906	95	47.6846	3.70059	91	22.3506
3.696	64	54.6279	3.7034	17	18.9138	3.70512	119	60.252	3.71394	133	65.1231	3.70621	145	64.8838	3.70705	91	48.3047	3.70858	61	22.6738
3.70399	67	55.3477	3.71139	21	18.893	3.71312	125	60.8887	3.72193	147	65.6436	3.7142	141	65.5723	3.71505	86	48.8721	3.71658	56	22.9736
3.71198	58	56.3594	3.71938	22	18.8671	3.72111	129	61.4307	3.72993	136	66.0342	3.7222	122	66.1748	3.72305	80	49.3506	3.72458	72	23.2236
3.71997	60	57.7451	3.72738	20	18.8388	3.72911	125	62.1035	3.73792	120	66.2734	3.7302	106	66.6436	3.73105	90	49.7305	3.73257	58	23.4092
3.72796	73	59.5762	3.73537	18	18.8104	3.7371	90	62.5772	3.74592	110	66.3467	3.73819	110	66.9551	3.73904	75	50.001	3.74057	50	23.5127
3.73595	72	61.9404	3.74337	29	18.7822	3.7451	98	62.8096	3.75391	98	66.251	3.74619	102	67.0859	3.74704	60	50.1465	3.74857	50	23.5293
3.74394	63	64.9053	3.75136	27	18.754	3.75309	103	62.8057	3.7619	75	66.043	3.75419	110	67.0205	3.75504	69	50.166	3.75657	43	23.459
3.75193	74	68.5225	3.75935	26	18.7214	3.76109	90	62.5723	3.7699	75	65.6768	3.76218	86	66.7715	3.76303	71	50.0537	3.76456	48	23.2988
3.75992	76	72.8037	3.76735	32	18.6867	3.76908	97	62.1328	3.77789	93	65.1885	3.77018	64	66.3545	3.77103	60	49.8301	3.77256	24	23.0586
3.76791	76	77.6992	3.77534	15	18.6358	3.77708	85	61.5166	3.78589	65	64.6035	3.77818	67	65.8047	3.77903	55	49.5244	3.78056	25	22.7637
3.7759	82	83.1191	3.78334	19	18.5769	3.78507	62	60.7744	3.79388	73	63.957	3.78618	76	65.1641	3.78703	47	49.1602	3.78855	30	22.4434
3.7839	58	65.332	3.79133	17	18.518	3.79307	47	59.9551	3.80187	61	63.2832	3.79417	69	64.4707	3.79502	56	48.7607	3.79655	21	22.0928
3.79189	71	61.9853	3.79932	19	18.5472	3.80106	62	59.1094	3.80987	60	62.6211	3.80217	70	63.7559	3.80302	41	48.3398	3.80455	25	21.7363
3.79988	48	59.2617	3.80732	22	18.5701	3.80906	61	58.2773	3.81786	63	62.001	3.81017	53	63.0635	3.81102	50	47.9287	3.81254	22	21.3945
3.80787	49	57.1074	3.81531	21	18.5814	3.81706	51	57.4834	3.82586	82	61.4375	3.81816	72	62.4228	3.81901	57	47.5518	3.82054	13	21.0801
3.81586	60	55.4473	3.82331	25	18.5868	3.82505	51	56.7598	3.83385	49	60.9287	3.82616	68	61.8516	3.82701	50	47.2383	3.82854	22	20.7822
3.82385	62	54.1895	3.8313	24	18.5922	3.83305	53	56.124	3.84185	64	60.4951	3.83416	65	61.333	3.83501	47	46.9775	3.83654	19	20.5146
3.83184	55	53.2598	3.83929	9	18.59	3.84104	62	55.585	3.84984	63	60.2744	3.84215	49	60.8818	3.84301	50	46.7666	3.84453	20	20.2861
3.83983	58	52.584	3.84729	32	18.5825	3.84904	64	55.1416	3.85784	51	60.1221	3.85015	51	60.5088	3.851	43	46.5947	3.85253	20	20.2773
3.84782	51	52.1065	3.85528	21	18.5704	3.85703	44	54.7715	3.86583	55	60.0283	3.85815	72	60.4346	3.859	52	46.4648	3.86052	30	20.2998
3.85581	73	51.7852	3.86328	24	18.556	3.86503	61	54.4697	3.87382	58	59.9834	3.86614	61	60.3975	3.867	36	46.3672	3.86852	21	20.3486
3.8638	58	51.5772	3.87127	21	18.5416	3.87302	57	54.2334	3.88182	71	60.0283	3.87414	74	60.4082	3.87499	43	46.2998	3.87652	28	20.418
3.87179	50	51.4619	3.87926	23	18.5295	3.88102	63	54.0596	3.88981	67	60.1504	3.88214	64	60.4736	3.88299	52	46.2568	3.88452	22	20.4912
3.87979	51	51.3926	3.88726	18	18.5116	3.88902	54	53.9258	3.89781	60	60.2881	3.89013	57	60.5547	3.89099	56	46.2451	3.89251	25	20.5596
3.88778	52	51.3887	3.89525	17	18.4907	3.89701	56	53.8125	3.9058	64	60.4443	3.89813	61	60.6572	3.89899	51	46.2217	3.90051	20	20.627
3.89577	45	51.4707	3.90325	25	18.4626	3.90501	62	53.7051	3.9138	78	60.6162	3.90613	51	60.7676	3.90698	42	46.209	3.90851	30	20.6855
3.90376	48	51.9131	3.91124	16	18.431	3.913	68	53.6035	3.92179	69	60.794	3.91412	76	60.8799	3.91498	59	46.335	3.9165	19	20.7402
3.91175	51	52.4512	3.91923	20	18.3979	3.921	61	53.5068	3.92978	49	60.9853	3.92212	71	60.9893	3.92298	43	46.4531	3.9245	29	20.8008
3.91974	48	53.0488	3.92723	17	18.3641	3.92899	65	53.417	3.93778	71	61.2031	3.93012	64	61.1055	3.93097	50	46.5674	3.9325	19	20.8701
3.92773	52	53.7285	3.93522	22	18.3307	3.93699	66	53.4482	3.94577	76	61.4658	3.93812	69	61.2461	3.93897	42	46.6934	3.94049	29	20.9287
3.93572	46	54.4932	3.94322	20	18.2946	3.94498	42	53.4815	3.95377	71	61.8037	3.94611	64	61.4727	3.94697	56	46.8506	3.94849	36	21
3.94371	48	55.3359	3.95121	21	18.2595	3.95298	71	53.5166	3.96176	73	62.2568	3.95411	76	61.7598	3.95497	64	47.0518	3.95649	27	21.1533
3.9517	59	56.2393	3.9592	19	18.2298	3.96097	59	53.544	3.96976	76	62.8867	3.96211	70	62.1435	3.96296	52	47.3223	3.96448	36	21.3242
3.95969	56	57.2188	3.9672	17	18.2023	3.96897	58	53.5615	3.97775	100	63.8018	3.9701	61	62.6904	3.97096	48	47.7285	3.97248	31	21.5527
3.96768	55	58.1865	3.97519	26	18.1814	3.97696	62	53.5742	3.98575	89	65.1846	3.9781	67	63.498	3.97896	56	48.3545	3.98048	30	21.873
3.97567	53	59.0918	3.98319	25	18.1754	3.98496	60	53.5801	3.99374	89	67.1719	3.9861	90	64.6914	3.98695	82	49.2812	3.98848	31	22.3125
3.98366	60	59.8945	3.99118	12	18.1984	3.99296	57	53.5752	4.00173	86	70.0049	3.9941	107	66.4648	3.99495	60	50.6641	3.99647	31	22.9414
3.99166	72	60.5547	3.99918	20	18.268	4.00095	62	53.5654	4.00973	74	73.9922	4.00209	92	69.0713	4.00295	59	52.7139	4.00447	35	23.8545
3.99965	73	61.0273	4.00717	33	18.4807	4.00895	78	53.543	4.01772	88	79.499	4.01009	83	72.8281	4.01095	68	55.6397	4.01247	34	25.167
4.00764	72	61.2832	4.01516	21	18.7748	4.01694	70	53.5156	4.02572	122	86.9297	4.01809	112	78.1221	4.01894	73	59.7178	4.02046	45	26.998
4.01563	54	61.3135	4.02316	18	19.171	4.02494	58	53.4912	4.03371	102	96.7158	4.02608	85	85.3857	4.02694	91	65.2803	4.02846	47	29.501
4.02362	65	61.1152	4.03115	32	19.7053	4.03293	57	53.5098	4.04171	118	109.266	4.03408	131	95.1006	4.03494	92	72.6738	4.03646	56	32.8603
4.03161	60	60.7051	4.03915	28	20.4145	4.04093	65	53.5303	4.0497	132	124.918	4.04208	126	107.735	4.04293	86	82.2217	4.04446	55	37.3008
4.0396	72	60.1143	4.04714	28	21.3398	4.04892	66	53.543	4.05769	162	143.877	4.05007	129	123.694	4.05093	93	94.2061	4.05245	61	42.8926
4.04759	49	59.3789	4.05513	27	22.4804	4.05692	52	53.5566	4.06569	189	166.148	4.05807	161	143.246	4.05893	127	108.788	4.06045	51	49.7012
4.05558	54	58.5342	4.06313	37	23.8496	4.06492	57	53.5566	4.07368	205	191.473	4.06607	187	166.439	4.06693	128	125.983	4.06844	60	57.7412
4.06357	67	57.626	4.07112	27	25.4362	4.07291	66	53.5537	4.08168	238	219.282	4.07406	207	193.043	4.07492	160	145.595	4.07644	66	66.9072
4.07156	64	56.7012	4.07911	25	27.216	4.08091	62	53.5547	4.08967	270	248.699	4.08206	224	222.458	4.08292	165	167.192	4.08444	90	76.9873
4.07956	43	55.8018	4.08711	24	29.1388	4.0889	52	53.5615	4.09767	281	278.537	4.09006	265	253.756	4.09092	181	190.019	4.09244	93	87.6406
4.08755	61	54.9492	4.0951	34	31.1306	4.0969	53	53.5596	4.10566	316	307.378	4.09805	272	285.661	4.09891	187	213.114	4.10043	102	98.4199
4.09554	48	54.1621	4.1031	32	33.099	4.10489	50	53.5518	4.11365	345	333.67	4.10605	325	316.747	4.10691	245	235.337	4.10843	90	108.739
4.10353	60	53.4678	4.11109	39	34.9302	4.11289	60	53.5352	4.12165	405	355.851	4.11405	313	345.112	4.11491	254	255.444	4.11643	130	117.994
4.11152	45	52.9395	4.11909	41	36.5138	4.12088	50	53.5098	4.12964	387	372.519	4.12205	376	369.013	4.12291	297	272.349	4.12442	140	125.593
4.11951	55	52.498	4.12708	50	37.7472	4.12888	51	53.4414	4.13764	458	382.569	4.13004	377	386.886	4.1309	287	284.783	4.13242	150	131.006
4.1275	50	52.1426	4.13507	47	38.5391	4.13687	54	53.3447	4.14563	390	385.324	4.13804	381	397.5	4.1389	307	291.887	4.14042	136	133.837
4.13549	43	51.8565	4.14307	50	38.8327	4.14487	53	53.2344	4.15363	388	380.596	4.14604	442	400.108	4.1469	320	293.162	4.14841	155	133.885
4.14348	57	51.6348	4.15106	42	38.6057	4.15287	50	53.3975	4.16162	372	368.713	4.15403	379	394.53	4.15489	300	288.535	4.15641	156	131.152
4.15147	51	51.457	4.15906	35	37.8661	4.16086	49	53.54	4.16962	377	350.495	4.16203	410	381.171	4.16289	263	278.34	4.16441	142	125.845
4.15946	42	51.3174	4.16705	53	36.6626	4.16886	64	53.6514	4.17761	348	327.146	4.17003	371	360.989	4.17089	276	263.302	4.17241	101	118.349
4.16745	58	51.2119	4.17504	30	35.0765	4.17685	54	53.7441	4.1856	355	300.129	4.17802	337	335.362	4.17889	243	244.447	4.1804	108	109.164
4.17544	62	51.1397	4.18304	46	33.2095	4.18485	50	53.8291	4.1936	291	271.019	4.18602	319	305.957	4.18688	215	223	4.1884	108	98.8936
4.18344	49	51.0684	4.19103	41	31.1737	4.19284	65	53.9141	4.20159	273	241.339	4.19402	304	274.54	4.19488	240	200.194	4.1964	98	88.1582
4.19143	56	51.0098	4.19902	39	29.0672	4.20084	55	53.9863	4.20959	224	212.455	4.20202	280	242.8	4.20288	198	177.232	4.20439	94	77.4941
4.19942	59	51.0137	4.20702	28	26.9939	4.20883	54	54.0605	4.21758	202	185.462	4.21001	217	212.203	4.21087	157	155.161	4.21239	81	67.374
4.20741	59	51.0166	4.21501	36	25.0435	4.21683	60	54.1484	4.22558	172	161.154	4.21801	213	183.911	4.21887	148	134.794	4.22039	71	58.1475
4.2154	59	51.0176	4.22301	26	23.3739	4.22483	46	54.2315	4.23357	150	140.005	4.22601	146	158.726	4.22687	122	116.684	4.22838	54	50.0498
4.22339	52	51.0176	4.231	24	21.9117	4.23282	67	54.3164	4.24156	154	122.176	4.234	140	137.083	4.23487	100	101.134	4.23638	45	43.1943
4.23138	55	51.0176	4.239	25	20.6763	4.24082	67	54.3955	4.24956	116	107.606	4.242	123	119.086	4.24286	105	88.207	4.24438	46	37.8359
4.23937	48	51.0137	4.24699	16	19.6665	4.24881	65	54.4746	4.25755	99	96.0527	4.25	107	104.593	4.25086	83	77.7978	4.25237	53	33.5723
4.24736	66	50.998	4.25498	18	18.8576	4.25681	60	54.5566	4.26555	79	87.166	4.25799	107	93.2803	4.25886	85	69.6719	4.26037	38	30.2979
4.25535	50	50.9756	4.26298	15	18.2289	4.2648	65	54.6406	4.27354	95	80.5	4.26599	86	84.7197	4.26685	66	63.5117	4.26837	43	27.8672
4.26334	47	50.9482	4.27097	18	17.7547	4.2728	70	54.71	4.28153	82	75.6436	4.27399	88	78.4248	4.27485	63	58.9707	4.27637	25	26.1143
4.27133	49	50.919	4.27897	20	17.4003	4.28079	76	54.7734	4.28953	78	72.2061	4.28198	78	73.9248	4.28285	53	55.7168	4.28436	21	24.8926
4.27933	56	50.8897	4.28696	19	17.1368	4.28879	55	54.833	4.29752	68	69.8223	4.28998	79	70.8018	4.29085	61	53.4443	4.29236	26	24.0234
4.28732	47	50.9688	4.29495	21	16.9429	4.29678	56	54.8926	4.30552	77	68.1953	4.29798	66	68.6982	4.29884	47	51.8994	4.30036	31	23.4199
4.29531	50	51.0166	4.30295	18	16.7976	4.30478	51	54.9541	4.31351	80	67.1074	4.30598	79	67.3252	4.30684	51	50.877	4.30835	25	23.0195
4.3033	43	51.0654	4.31094	25	16.6871	4.31278	65	55.001	4.32151	56	66.4004	4.31397	64	66.4492	4.31484	64	50.2178	4.31635	34	22.876
4.31129	51	51.1885	4.31893	20	16.598	4.32077	71	55.0381	4.3295	80	66.0947	4.32197	77	65.9131	4.32283	50	49.8027	4.32435	34	22.8066
4.31928	49	51.3066	4.32693	22	16.5075	4.32877	56	55.0752	4.3375	61	65.9541	4.32997	75	65.6533	4.33083	57	49.5996	4.33234	20	22.7529
4.32727	51	51.419	4.33492	24	16.4187	4.33676	53	55.124	4.34549	64	66.0732	4.33796	59	65.5322	4.33883	48	49.5527	4.34034	19	22.7139
4.33526	67	51.5283	4.34292	20	16.3294	4.34476	55	55.1641	4.35349	65	66.5176	4.34596	69	65.4971	4.34682	44	49.7432	4.34834	22	22.6963
4.34325	47	51.6221	4.35091	14	16.2406	4.35275	48	55.1787	4.36148	73	66.9932	4.35396	69	65.6514	4.35482	56	49.9668	4.35633	37	22.6904
4.35124	59	51.707	4.35891	18	16.1533	4.36075	55	55.1797	4.36947	65	67.4668	4.36195	56	65.8359	4.36282	50	50.1816	4.36433	23	22.6914
4.35923	63	51.7842	4.3669	15	16.0485	4.36874	52	55.1807	4.37747	74	67.9424	4.36995	69	66.0371	4.37082	57	50.3916	4.37233	24	22.6807
4.36722	54	51.8594	4.37489	19	15.9352	4.37674	64	55.3906	4.38546	74	68.4277	4.37795	67	66.249	4.37881	55	50.6094	4.38033	26	22.665
4.37521	58	51.9316	4.38289	16	15.8228	4.38474	59	55.7656	4.39346	68	68.9219	4.38594	77	66.7861	4.38681	59	50.8984	4.38832	29	22.5996
4.38321	64	51.9932	4.39088	23	15.7301	4.39273	63	56.1406	4.40145	83	69.4121	4.39394	68	67.2988	4.39481	47	51.1728	4.39632	23	22.5098
4.3912	53	52.0488	4.39888	15	15.6329	4.40073	63	56.4834	4.40944	82	69.9023	4.40194	73	67.7715	4.4028	53	51.4141	4.40432	34	22.4209
4.39919	59	52.0928	4.40687	15	15.513	4.40872	52	56.8145	4.41744	70	70.3994	4.40993	71	68.2227	4.4108	51	51.6406	4.41231	32	22.3535
4.40718	65	52.1309	4.41486	14	15.3822	4.41672	57	57.1533	4.42543	77	70.9062	4.41793	62	68.6699	4.4188	56	51.8711	4.42031	23	22.2676
4.41517	58	52.169	4.42286	16	15.252	4.42471	59	57.5449	4.43343	67	71.4346	4.42593	74	69.1064	4.4268	66	52.1787	4.42831	24	22.0732
4.42316	44	52.2148	4.43085	23	15.2665	4.43271	62	57.9522	4.44142	80	71.9902	4.43393	75	69.5566	4.43479	63	52.4688	4.4363	29	21.8311
4.43115	62	52.2559	4.43885	18	15.2781	4.4407	50	58.3818	4.44942	78	72.6016	4.44192	81	70.042	4.44279	62	52.7783	4.4443	25	21.6016
4.43914	55	52.2764	4.44684	19	15.286	4.4487	70	58.8701	4.45741	88	73.3008	4.44992	80	70.5879	4.45079	48	53.1348	4.4523	27	22.0225
4.44713	59	52.2861	4.45483	21	15.2923	4.45669	65	59.4658	4.4654	92	74.1416	4.45792	52	71.2412	4.45878	64	53.5156	4.46029	31	22.3672
4.45512	63	52.2959	4.46283	24	15.2864	4.46469	79	60.2256	4.4734	81	75.1973	4.46591	86	72.0449	4.46678	58	53.956	4.46829	27	22.708
4.46311	64	52.3418	4.47082	25	15.274	4.47269	76	61.2275	4.48139	82	76.5732	4.47391	88	73.1045	4.47478	63	54.5029	4.47629	23	23.0967
4.4711	70	52.3877	4.47882	15	15.2567	4.48068	71	62.5986	4.48939	77	78.4033	4.48191	100	74.5606	4.48278	60	55.2217	4.48428	29	23.5635
4.4791	79	52.4111	4.48681	20	15.2309	4.48868	55	64.501	4.49738	89	80.8691	4.48991	80	76.6045	4.49077	63	56.1709	4.49228	37	24.1758
4.48709	69	52.4248	4.4948	16	15.1906	4.49667	77	67.1514	4.50538	83	84.1973	4.4979	79	79.4346	4.49877	64	57.4316	4.50028	33	24.9434
4.49508	74	52.418	4.5028	16	15.1432	4.50467	91	70.8242	4.51337	114	88.6553	4.5059	102	83.3721	4.50677	59	59.1631	4.50828	37	25.9912
4.50307	74	52.4023	4.51079	26	15.0893	4.51266	100	75.8428	4.52137	86	94.5537	4.5139	114	88.8613	4.51476	80	61.6621	4.51627	33	27.4629
4.51106	67	52.3857	4.51879	24	15.0323	4.52066	105	82.5879	4.52936	117	102.212	4.52189	110	96.2022	4.52276	56	64.918	4.52427	40	29.5127
4.51905	76	52.5254	4.52678	16	14.9755	4.52865	107	91.4707	4.53735	124	111.973	4.52989	119	105.892	4.53076	72	69.0986	4.53227	46	32.2246
4.52704	75	52.6523	4.53477	17	14.8979	4.53665	132	102.907	4.54535	159	124.143	4.53789	124	118.426	4.53876	91	74.4209	4.54026	39	35.6758
4.53503	87	52.7549	4.54277	22	14.8038	4.54464	110	117.281	4.55334	148	138.95	4.54588	138	134.183	4.54675	85	81.0732	4.54826	55	40.0225
4.54302	72	52.8447	4.55076	29	14.7013	4.55264	147	134.876	4.56134	146	156.509	4.55388	189	153.523	4.55475	94	89.1924	4.55626	60	45.3935
4.55101	61	52.9277	4.55876	15	14.588	4.56064	166	155.848	4.56933	163	176.743	4.56188	200	176.619	4.56275	110	98.8428	4.56425	45	51.9248
4.559	69	53.0088	4.56675	18	14.4707	4.56863	177	180.135	4.57733	168	199.405	4.56987	204	203.405	4.57074	123	109.987	4.57225	68	59.4951
4.56699	56	53.0889	4.57474	16	14.3299	4.57663	224	207.435	4.58532	233	224.018	4.57787	249	233.566	4.57874	120	122.482	4.58025	78	67.8936
4.57498	67	53.1875	4.58274	21	14.1803	4.58462	214	237.147	4.59331	277	249.895	4.58587	255	266.45	4.58674	155	135.974	4.58824	90	76.9639
4.58298	56	53.2734	4.59073	21	14.0368	4.59262	274	268.356	4.60131	265	276.065	4.59387	319	301.015	4.59474	153	150.091	4.59624	97	86.4102
4.59097	57	53.3506	4.59873	17	13.9383	4.60061	326	299.884	4.6093	330	301.372	4.60186	316	335.973	4.60273	163	164.35	4.60424	102	95.8691
4.59896	51	53.4238	4.60672	20	13.8368	4.60861	347	330.31	4.6173	324	324.668	4.60986	366	369.796	4.61073	181	178.173	4.61224	107	104.914
4.60695	56	53.4834	4.61471	22	13.7184	4.6166	383	358.122	4.62529	355	344.815	4.61786	388	400.833	4.61873	211	190.833	4.62023	127	113.102
4.61494	65	53.5371	4.62271	27	13.601	4.6246	436	381.815	4.63329	385	360.892	4.62585	418	427.419	4.62673	224	201.599	4.62823	136	119.928
4.62293	50	53.581	4.6307	21	13.5018	4.6326	399	400.269	4.64128	384	371.907	4.63385	440	448.054	4.63472	214	209.97	4.63623	143	124.835
4.63092	57	53.6201	4.6387	25	13.58	4.64059	420	412.09	4.64928	400	377.374	4.64185	510	461.643	4.64272	220	215.576	4.64422	128	127.619
4.63891	62	53.6572	4.64669	16	13.6795	4.64858	435	416.501	4.65727	424	377.103	4.64984	476	467.615	4.65072	218	218.832	4.65222	125	128.207
4.6469	59	53.6846	4.65468	29	13.8536	4.65658	459	413.274	4.66526	403	371.269	4.65784	466	465.608	4.65871	232	218.89	4.66022	146	127.558
4.65489	58	53.709	4.66268	16	14.0458	4.66458	428	402.677	4.67326	381	360.383	4.66584	479	455.94	4.66671	231	215.928	4.66821	136	124.707
4.66288	48	53.7227	4.67067	22	14.247	4.67257	402	385.457	4.68125	369	345.253	4.67383	481	439.409	4.67471	206	210.288	4.67621	139	119.981
4.67087	47	53.7315	4.67867	20	14.4487	4.68057	381	362.63	4.68925	362	326.877	4.68183	453	417.139	4.68271	224	202.369	4.68421	134	113.761
4.67886	65	53.7402	4.68666	18	14.6462	4.68856	343	335.562	4.69724	339	306.309	4.68983	421	390.594	4.6907	193	192.758	4.69221	117	106.411
4.68686	54	53.7529	4.69465	15	14.8369	4.69656	350	305.779	4.70524	319	284.57	4.69782	365	361.273	4.6987	217	182.043	4.7002	102	98.4092
4.69485	53	53.7656	4.70265	24	14.9892	4.70455	288	274.804	4.71323	266	262.644	4.70582	356	330.716	4.7067	187	170.778	4.7082	108	90.1387
4.70284	58	53.7656	4.71064	20	15.107	4.71255	248	244.058	4.72122	269	241.478	4.71382	343	300.302	4.71469	172	159.452	4.7162	95	81.9795
4.71083	47	53.7451	4.71864	20	15.1876	4.72055	257	214.737	4.72922	235	221.445	4.72182	296	271.448	4.72269	152	148.519	4.72419	87	74.2197
4.71882	62	53.7246	4.72663	24	15.226	4.72854	207	187.765	4.73721	223	202.998	4.72981	274	244.555	4.73069	141	138.138	4.73219	81	67.0186
4.72681	55	53.7852	4.73463	20	15.2196	4.73654	179	163.772	4.74521	219	186.352	4.73781	217	220.157	4.73869	142	128.449	4.74019	57	60.5
4.7348	64	53.8467	4.74262	16	15.1306	4.74453	130	143.089	4.7532	167	171.508	4.74581	202	198.517	4.74668	124	119.557	4.74818	61	54.6397
4.74279	51	54.1494	4.75061	23	14.9706	4.75253	129	125.788	4.7612	171	158.448	4.7538	182	179.645	4.75468	104	111.441	4.75618	62	49.4609
4.75078	43	54.5068	4.75861	30	14.7539	4.76052	122	111.733	4.76919	148	147.069	4.7618	158	163.424	4.76268	100	104.102	4.76418	45	44.9551
4.75877	58	54.8603	4.7666	21	14.4755	4.76852	103	100.635	4.77718	155	137.226	4.7698	163	149.625	4.77067	93	97.501	4.77217	51	41.1572
4.76676	57	55.1904	4.77459	24	14.1551	4.77651	88	92.1016	4.78518	138	128.764	4.77779	147	137.968	4.77867	108	91.5352	4.78017	38	37.8935
4.77475	46	55.5078	4.78259	23	13.7797	4.78451	74	85.7266	4.79317	135	121.497	4.78579	136	128.18	4.78667	103	86.1846	4.78817	43	34.956
4.78275	62	55.8164	4.79058	23	13.3769	4.7925	87	81.0977	4.80117	117	115.247	4.79379	126	119.915	4.79467	75	81.334	4.79617	39	32.3584
4.79073	49	56.1211	4.79858	13	12.9733	4.8005	68	77.8389	4.80916	125	109.967	4.80178	135	112.992	4.80266	84	77.001	4.80416	47	30.0859
4.79873	70	56.4258	4.80657	17	12.6284	4.80849	88	75.6269	4.81716	139	105.608	4.80978	107	107.242	4.81066	68	73.1826	4.81216	41	28.1162
4.80672	66	56.7529	4.81456	22	12.2771	4.81649	83	74.1875	4.82515	118	101.973	4.81778	107	102.511	4.81866	95	69.8545	4.82016	34	26.4238
4.81471	55	57.0732	4.82256	26	11.9102	4.82449	77	73.2754	4.83315	96	98.7627	4.82578	94	98.6699	4.82665	89	66.9971	4.82815	43	24.9561
4.8227	67	57.3945	4.83055	19	11.5489	4.83248	83	72.7481	4.84114	95	96.0234	4.83377	91	95.4082	4.83465	67	64.3467	4.83615	38	23.6982
4.83069	50	57.6865	4.83855	17	11.2117	4.84048	79	72.71	4.84913	123	93.8047	4.84177	96	92.6465	4.84265	80	61.9815	4.84415	38	22.4609
4.83868	77	57.9629	4.84654	20	11.0744	4.84847	69	72.8408	4.85713	94	93.2988	4.84977	123	90.4414	4.85065	77	59.9727	4.85214	41	21.3086
4.84667	64	58.2285	4.85454	15	10.957	4.85647	96	73.04	4.86512	98	92.917	4.85776	100	89.9414	4.85864	86	59.8379	4.86014	43	20.3027
4.85466	61	58.4824	4.86253	21	10.9617	4.86446	61	73.2861	4.87312	121	92.7129	4.86576	96	89.6133	4.86664	72	59.7969	4.86814	31	20.7168
4.86265	52	58.7324	4.87052	18	10.9734	4.87246	88	73.5234	4.88111	115	92.6846	4.87376	105	89.4834	4.87464	76	59.8828	4.87613	33	21.0645
4.87064	68	58.9375	4.87852	20	10.9879	4.88045	63	73.7598	4.8891	98	92.6553	4.88175	102	89.5391	4.88263	73	60.0459	4.88413	39	21.4033
4.87863	44	59.1221	4.88651	18	11.0039	4.88845	83	74	4.8971	80	92.6719	4.88975	100	89.6748	4.89063	77	60.1719	4.89213	33	21.7559
4.88663	61	59.3076	4.8945	18	11.0045	4.89644	74	74.2422	4.90509	82	92.6299	4.89775	109	89.8955	4.89863	73	60.3096	4.90013	32	22.0205
4.89462	60	59.5977	4.9025	30	10.9992	4.90444	80	74.4902	4.91309	105	92.583	4.90574	106	90.1172	4.90662	76	60.4102	4.90812	33	22.249
4.90261	61	59.8897	4.91049	16	10.9693	4.91244	74	74.6641	4.92108	124	92.5879	4.91374	98	90.3584	4.91462	73	60.5068	4.91612	33	22.4062
4.9106	65	60.1504	4.91849	23	10.9281	4.92043	73	74.7715	4.92908	103	93.2461	4.92174	96	90.6465	4.92262	71	60.6377	4.92412	38	22.5303
4.91859	77	60.3965	4.92648	13	10.8817	4.92843	63	74.8848	4.93707	106	93.8164	4.92974	108	91.0547	4.93062	93	60.9228	4.93211	32	22.6416
4.92658	64	60.5625	4.93447	12	10.83	4.93642	98	75.6338	4.94506	103	94.2783	4.93773	103	91.3965	4.93861	66	61.1816	4.94011	29	22.6709
4.93457	65	60.6953	4.94247	23	10.7761	4.94442	70	76.3232	4.95306	118	94.6992	4.94573	115	91.707	4.94661	92	61.333	4.94811	45	22.6621
4.94256	70	60.8447	4.95046	27	10.672	4.95241	73	76.9092	4.96105	96	95.0723	4.95373	79	92.0049	4.95461	77	61.4385	4.9561	49	22.5654
4.95055	73	61.3955	4.95846	25	10.5442	4.96041	91	77.4717	4.96905	109	95.4551	4.96172	100	92.25	4.9626	83	61.4863	4.9641	33	22.4316
4.95854	54	61.9629	4.96645	21	10.4064	4.9684	94	78.1025	4.97704	105	95.8906	4.96972	103	92.4688	4.9706	84	61.5254	4.9721	50	22.3125
4.96653	53	62.5772	4.97445	20	10.2404	4.9764	75	78.9717	4.98504	95	96.3828	4.97772	103	92.6758	4.9786	81	61.5898	4.98009	39	22.3174
4.97452	72	63.2822	4.98244	24	10.0642	4.9844	88	79.9697	4.99303	116	97.0107	4.98571	104	92.8447	4.9866	95	61.5391	4.98809	33	22.3438
4.98251	67	64.1377	4.99043	14	9.85597	4.99239	92	81.1885	5.00103	107	97.6924	4.99371	101	92.9951	4.99459	76	61.499	4.99609	40	22.2637
4.9905	57	65.1856	4.99843	20	9.63989	5.00039	88	82.7412	5.00902	124	98.6152	5.00171	120	92.999	5.00259	79	61.4346	5.00408	39	22.1777
4.9985	63	66.54	5.00642	16	9.4406	5.00838	96	84.751	5.01701	125	99.9863	5.00971	113	92.9297	5.01059	74	61.4941	5.01208	34	22.1338
5.00649	77	68.3486	5.01441	14	9.32474	5.01638	91	87.4121	5.02501	122	101.928	5.0177	98	92.8574	5.01858	98	61.7959	5.02008	36	22.2002
5.01448	72	70.7529	5.02241	25	9.20927	5.02437	119	90.957	5.033	131	104.644	5.0257	101	92.7832	5.02658	105	62.458	5.02808	45	22.4404
5.02247	80	73.9522	5.0304	27	9.09224	5.03237	145	95.6582	5.041	133	107.921	5.0337	110	92.7119	5.03458	90	63.6182	5.03607	39	22.8623
5.03046	78	78.1934	5.0384	17	9.00451	5.04036	93	101.808	5.04899	137	112.211	5.04169	111	92.2402	5.04258	98	65.0664	5.04407	44	23.5654
5.03845	91	83.8281	5.04639	15	8.97712	5.04836	117	109.753	5.05699	140	117.966	5.04969	117	91.5742	5.05057	99	67.0957	5.05207	44	24.4814
5.04644	116	91.0322	5.05439	28	9.22371	5.05635	138	119.853	5.06498	138	128.095	5.05769	107	90.9199	5.05857	116	70.0459	5.06006	38	25.7764
5.05443	104	100.066	5.06238	21	9.55068	5.06435	147	132.429	5.07297	167	139.668	5.06568	106	92.5606	5.06657	123	76.4668	5.06806	48	27.6025
5.06242	119	111.205	5.07037	30	10.1088	5.07235	139	147.73	5.08097	176	152.977	5.07368	100	93.8506	5.07456	140	83.916	5.07606	49	31.6826
5.07041	145	124.668	5.07837	30	10.7522	5.08034	184	165.931	5.08896	186	168.112	5.08168	113	94.9727	5.08256	121	92.5117	5.08405	58	36.1738
5.0784	135	140.573	5.08636	26	11.4873	5.08834	185	186.988	5.09696	210	184.749	5.08967	94	96.0205	5.09056	126	102.084	5.09205	71	41.1484
5.0864	143	158.898	5.09436	21	12.3142	5.09633	220	210.744	5.10495	206	202.733	5.09767	113	96.9814	5.09856	148	112.608	5.10005	67	46.6113
5.09439	182	179.472	5.10235	25	13.1949	5.10433	244	236.795	5.11295	265	221.553	5.10567	106	97.8428	5.10655	168	123.934	5.10804	66	52.3086
5.10238	182	201.951	5.11034	27	14.125	5.11232	258	264.487	5.12094	296	240.704	5.11367	135	98.6152	5.11455	161	135.682	5.11604	72	58.1904
5.11037	210	225.8	5.11834	26	15.0626	5.12032	303	292.937	5.12894	280	259.56	5.12166	131	99.3516	5.12255	202	147.556	5.12404	84	64.0664
5.11836	266	250.282	5.12633	25	15.9867	5.12831	326	320.962	5.13693	301	277.637	5.12966	112	100.048	5.13054	196	159.12	5.13204	89	69.7461
5.12635	259	274.517	5.13433	17	16.8632	5.13631	327	347.396	5.14492	337	293.641	5.13766	108	100.633	5.13854	191	169.871	5.14003	101	74.9922
5.13434	285	297.511	5.14232	46	17.6429	5.14431	380	371.022	5.15292	352	306.637	5.14565	130	101.178	5.14654	213	179.31	5.14803	101	79.4248
5.14233	298	318.221	5.15031	25	18.2886	5.1523	426	391.401	5.16091	335	316.078	5.15365	106	101.688	5.15454	224	186.859	5.15603	124	82.8721
5.15032	346	335.633	5.15831	31	18.7047	5.1603	426	406.734	5.16891	376	321.602	5.16165	129	102.209	5.16253	214	192.108	5.16402	125	85.1357
5.15831	355	348.841	5.1663	30	18.8926	5.16829	419	416.228	5.1769	350	322.943	5.16964	117	102.76	5.17053	230	194.73	5.17202	111	86.1191
5.1663	392	357.147	5.1743	28	18.8487	5.17629	438	419.448	5.1849	370	320.069	5.17764	107	103.378	5.17853	223	194.644	5.18002	123	85.8018
5.17429	374	360.106	5.18229	36	18.5468	5.18428	448	416.239	5.19289	302	312.854	5.18564	114	104.096	5.18652	190	191.894	5.18801	113	84.1992
5.18228	386	357.568	5.19028	31	18.0128	5.19228	470	407.008	5.20088	349	301.95	5.19363	123	104.803	5.19452	223	186.482	5.19601	103	81.3975
5.19027	393	349.695	5.19828	26	17.2371	5.20027	397	392.519	5.20888	328	287.983	5.20163	110	105.594	5.20252	215	178.849	5.20401	106	77.4619
5.19827	328	336.924	5.20627	23	16.2766	5.20827	394	373.809	5.21687	322	271.843	5.20963	135	106.374	5.21052	210	169.298	5.21201	114	72.6963
5.20626	322	319.977	5.21427	26	15.1943	5.21626	392	351.992	5.22487	306	254.42	5.21763	125	107.248	5.21851	194	158.463	5.22	89	67.3779
5.21425	312	299.762	5.22226	19	14.0982	5.22426	369	328.313	5.23286	263	236.523	5.22562	116	108.312	5.22651	185	146.933	5.228	92	61.7998
5.22224	297	277.339	5.23025	20	12.9333	5.23226	323	304.006	5.24086	265	218.922	5.23362	111	109.544	5.23451	154	135.245	5.236	66	56.2217
5.23023	270	253.699	5.23825	27	11.7342	5.24025	264	280.179	5.24885	270	201.568	5.24162	115	110.897	5.2425	178	123.874	5.24399	78	50.7607
5.23822	259	229.846	5.24624	27	10.5585	5.24825	291	257.723	5.25685	186	185.259	5.24961	121	111.796	5.2505	168	112.819	5.25199	76	45.6367
5.24621	232	206.644	5.25424	22	9.45478	5.25624	265	237.181	5.26484	203	170.614	5.25761	134	112.453	5.2585	152	102.414	5.25999	73	40.8467
5.2542	171	184.824	5.26223	27	8.66233	5.26424	230	219.01	5.27283	196	162.018	5.26561	128	113.061	5.2665	133	93.1016	5.26798	71	36.5342
5.26219	170	164.928	5.27022	23	7.96657	5.27223	219	203.363	5.28083	214	154.7	5.2736	143	116.733	5.27449	142	88.2109	5.27598	56	32.7871
5.27018	162	147.282	5.27822	21	7.52904	5.28023	184	190.179	5.28882	189	148.762	5.2816	154	119.722	5.28249	129	84.3154	5.28398	68	31.583
5.27817	129	132.06	5.28621	14	7.17401	5.28822	184	179.236	5.29682	178	144.086	5.2896	132	122.171	5.29049	108	81.335	5.29197	60	30.6113
5.28616	119	119.238	5.29421	14	6.90338	5.29622	189	170.085	5.30481	193	140.287	5.2976	172	124.124	5.29848	107	78.9268	5.29997	69	29.8408
5.29415	100	108.717	5.3022	25	6.71011	5.30421	190	162.347	5.3128	202	137.249	5.30559	149	125.46	5.30648	124	76.9717	5.30797	68	29.2783
5.30215	84	100.312	5.31019	12	6.54947	5.31221	183	155.718	5.3208	202	134.608	5.31359	153	126.197	5.31448	119	75.4023	5.31597	51	28.7324
5.31014	91	94.0225	5.31819	19	6.42708	5.3202	176	149.833	5.32879	199	132.323	5.32159	149	126.322	5.32247	109	74.0449	5.32396	54	28.2363
5.31813	82	89.2959	5.32618	12	6.32249	5.3282	177	144.358	5.33679	190	130.316	5.32958	174	125.957	5.33047	116	72.8857	5.33196	58	27.7275
5.32612	102	85.8076	5.33418	15	6.23899	5.3362	159	139.06	5.34478	200	128.359	5.33758	138	125.173	5.33847	114	71.8701	5.33996	66	27.2217
5.33411	90	83.3242	5.34217	19	6.17474	5.34419	148	133.898	5.35278	215	126.496	5.34558	153	123.978	5.34647	141	70.9228	5.34795	56	26.7314
5.3421	85	81.626	5.35016	15	6.11162	5.35219	168	128.898	5.36077	176	124.619	5.35357	149	122.527	5.35446	144	70.0498	5.35595	69	26.082
5.35009	83	80.5273	5.35816	20	6.05315	5.36018	144	125.484	5.36876	192	122.812	5.36157	204	120.853	5.36246	108	69.1162	5.36395	67	25.374
5.35808	88	79.876	5.36615	22	5.93377	5.36818	152	122.295	5.37676	191	121.053	5.36957	183	119.101	5.37046	120	68.0947	5.37194	60	24.6406
5.36607	85	79.5566	5.37415	16	5.78686	5.37617	180	119.388	5.38475	208	119.41	5.37756	184	117.361	5.37846	134	66.9853	5.37994	65	23.9248
5.37406	88	79.4482	5.38214	15	5.62858	5.38417	181	116.784	5.39275	231	117.927	5.38556	168	115.718	5.38645	119	65.8457	5.38794	63	23.251
5.38205	77	79.4961	5.39013	24	5.44047	5.39217	144	114.53	5.40074	231	116.222	5.39356	186	114.228	5.39445	134	64.7383	5.39593	69	22.5654
5.39004	102	79.6523	5.39813	16	5.24017	5.40016	167	112.637	5.40874	203	114.505	5.40156	180	112.708	5.40245	139	63.4473	5.40393	82	21.9082
5.39804	77	79.8506	5.40612	23	4.99352	5.40815	175	111.091	5.41673	199	112.668	5.40955	186	111.281	5.41044	139	62.1182	5.41193	65	21.1533
5.40603	97	80.0791	5.41412	23	4.72856	5.41615	160	109.921	5.42473	207	110.855	5.41755	182	109.888	5.41844	126	60.5557	5.41993	70	20.3818
5.41402	88	80.3252	5.42211	19	4.47114	5.42415	159	109.084	5.43272	228	109.124	5.42555	205	108.599	5.42644	125	58.9258	5.42792	72	19.6455
5.42201	81	80.583	5.43011	22	4.28221	5.43214	179	108.564	5.44071	234	107.494	5.43354	209	107.436	5.43443	139	57.3047	5.43592	91	18.9502
5.43	80	80.8525	5.4381	19	4.06369	5.44014	149	108.226	5.44871	218	105.982	5.44154	215	106.381	5.44243	129	55.7256	5.44392	74	18.2959
5.43799	85	81.1211	5.44609	29	3.81268	5.44813	157	108.073	5.4567	219	103.701	5.44954	192	105.428	5.45043	143	54.2178	5.45191	74	17.54
5.44598	92	81.376	5.45409	30	3.55133	5.45613	150	108.03	5.4647	222	101.043	5.45753	199	103.922	5.45843	164	52.3623	5.45991	62	16.7529
5.45397	100	81.6279	5.46208	23	3.29938	5.46412	127	107.913	5.47269	227	98.4746	5.46553	214	102.176	5.46642	160	50.2148	5.46791	76	15.8301
5.46196	86	81.8799	5.47007	20	3.27354	5.47212	140	107.805	5.48069	213	101.757	5.47353	215	100.503	5.47442	159	48.1387	5.4759	79	14.8652
5.46995	86	82.1397	5.47807	18	3.24816	5.48011	144	107.704	5.48868	205	104.507	5.48152	223	102.695	5.48242	164	50.2178	5.4839	90	13.9385
5.47794	79	82.3769	5.48606	21	3.37945	5.48811	140	107.635	5.49667	228	107.017	5.48952	202	104.551	5.49042	148	52.2227	5.4919	85	15.3076
5.48593	90	82.6172	5.49406	15	3.49407	5.49611	137	107.631	5.50467	243	109.366	5.49752	224	106.119	5.49841	155	54.1455	5.49989	73	16.4629
5.49392	95	82.8682	5.50205	24	3.60756	5.5041	153	107.515	5.51266	236	111.366	5.50551	204	107.565	5.50641	163	55.794	5.50789	83	17.4141
5.50192	94	83.1562	5.51004	24	3.72292	5.5121	140	107.364	5.52066	240	113.163	5.51351	200	108.812	5.51441	143	57.165	5.51589	83	18.2656
5.50991	74	83.5195	5.51804	26	3.80649	5.52009	135	107.298	5.52865	223	114.724	5.52151	218	109.964	5.5224	187	58.3272	5.52388	62	18.9287
5.5179	72	84.5381	5.52603	16	3.87786	5.52809	124	107.29	5.53665	252	116.272	5.52951	210	111.022	5.5304	174	59.3477	5.53188	87	19.4951
5.52589	84	85.7051	5.53403	25	3.93912	5.53608	145	107.31	5.54464	253	117.916	5.5375	241	112.076	5.5384	160	60.3643	5.53988	71	19.9219
5.53388	83	87.0342	5.54202	23	4.0034	5.54408	141	107.394	5.55264	262	119.571	5.5455	270	113.23	5.5464	189	61.419	5.54788	81	20.2354
5.54187	96	88.6582	5.55002	31	4.08053	5.55207	133	107.704	5.56063	271	121.491	5.5535	249	114.379	5.55439	189	62.4834	5.55587	82	20.4912
5.54986	81	90.7139	5.55801	25	4.15456	5.56007	141	108.418	5.56862	267	123.706	5.56149	240	115.712	5.56239	175	63.7197	5.56387	85	20.5645
5.55785	103	93.3662	5.566	28	4.24735	5.56806	126	111.557	5.57662	301	126.494	5.56949	240	117.33	5.57039	184	65.0977	5.57187	85	20.5479
5.56584	106	96.8135	5.574	24	4.31026	5.57606	144	115.513	5.58461	309	130.032	5.57749	305	119.399	5.57838	243	66.8193	5.57986	94	20.4219
5.57383	100	101.312	5.58199	28	4.39248	5.58406	135	120.307	5.59261	340	134.566	5.58549	274	121.995	5.58638	208	68.876	5.58786	99	20.2432
5.58182	106	107.043	5.58999	25	4.52565	5.59205	161	126.073	5.6006	331	140.54	5.59348	281	125.305	5.59438	212	71.4824	5.59586	111	20.04
5.58981	119	114.273	5.59798	21	4.71135	5.60005	155	133.031	5.6086	332	147.394	5.60148	324	129.702	5.60238	244	74.9482	5.60385	113	19.8379
5.59781	146	123.275	5.60597	18	4.99631	5.60804	163	141.368	5.61659	368	155.733	5.60948	343	134.888	5.61037	259	78.9824	5.61185	108	19.6055
5.6058	137	134.286	5.61397	22	5.3383	5.61604	172	151.174	5.62458	408	165.648	5.61747	346	141.27	5.61837	259	83.9883	5.61985	108	19.2598
5.61379	160	147.506	5.62196	24	5.79019	5.62403	167	162.542	5.63258	405	177.624	5.62547	375	149.003	5.62637	288	89.8643	5.62784	113	18.9502
5.62178	147	163.056	5.62995	32	6.39332	5.63203	185	175.418	5.64057	478	192.143	5.63347	432	158.45	5.63436	309	97.0449	5.63584	102	18.8369
5.62977	184	180.928	5.63795	31	7.21491	5.64002	185	189.756	5.64857	487	209.83	5.64146	405	170.054	5.64236	328	105.933	5.64384	116	19.0947
5.63776	207	201	5.64594	33	8.1974	5.64802	216	205.2	5.65656	509	231.685	5.64946	456	184.441	5.65036	349	117.044	5.65184	167	20.002
5.64575	233	222.967	5.65394	36	9.38542	5.65602	230	221.512	5.66456	573	258.256	5.65746	519	202.68	5.65836	350	131.2	5.65983	157	21.8516
5.65374	272	246.372	5.66193	38	10.8718	5.66401	266	238.205	5.67255	621	292.659	5.66545	523	225.843	5.66635	392	149.195	5.66783	129	25.4473
5.66173	289	270.586	5.66993	40	12.7978	5.67201	239	254.542	5.68054	691	339.678	5.67345	543	257.103	5.67435	411	173.26	5.67583	178	31.8057
5.66972	291	294.823	5.67792	47	15.5521	5.68	259	270.038	5.68854	690	413.052	5.68145	616	301.268	5.68235	469	207.166	5.68382	151	42.7402
5.67771	302	318.184	5.68591	47	19.272	5.688	320	283.978	5.69653	848	514.365	5.68945	688	369.181	5.69034	506	260.892	5.69182	191	60.8867
5.6857	342	339.658	5.69391	61	24.5983	5.69599	313	295.812	5.70453	1000	657.851	5.69744	809	466.721	5.69834	623	337.094	5.69982	236	92.4023
5.69369	391	358.312	5.7019	41	32.1405	5.70399	304	305.062	5.71252	1145	862.929	5.70544	912	608.236	5.70634	727	446.661	5.70781	260	139.85
5.70169	396	373.29	5.7099	76	42.9925	5.71198	333	311.099	5.72052	1359	1155.24	5.71344	1055	814.118	5.71434	843	604.849	5.71581	331	210.275
5.70968	413	384.042	5.71789	75	58.6403	5.71998	333	313.678	5.72851	1780	1568.37	5.72143	1410	1111.56	5.72233	1089	832.004	5.72381	416	313.322
5.71767	401	389.847	5.72588	119	81.0258	5.72797	298	312.873	5.73651	2296	2144.53	5.72943	1750	1535.69	5.73033	1292	1154.57	5.7318	556	461.168
5.72566	430	390.469	5.73388	130	112.7	5.73597	324	308.743	5.7445	2981	2934.75	5.73743	2319	2130.79	5.73833	1703	1605.88	5.7398	722	669.27
5.73365	454	385.944	5.74187	158	156.803	5.74397	347	301.553	5.75249	3930	3997.89	5.74542	3045	2950.21	5.74632	2304	2225.93	5.7478	1053	956.151
5.74164	392	376.56	5.74987	222	217.068	5.75196	316	291.882	5.76049	5178	5398.84	5.75342	4020	4056.08	5.75432	3027	3060.96	5.75579	1341	1343.08
5.74963	382	362.883	5.75786	300	297.741	5.75996	308	280.504	5.76848	7095	7205.94	5.76142	5456	5516.99	5.76232	4038	4161.65	5.76379	1856	1853.56
5.75762	387	345.651	5.76585	377	403.374	5.76795	272	268.284	5.77648	8986	9485.5	5.76941	7106	7404.84	5.77032	5609	5581.01	5.77179	2526	2511.8
5.76561	361	325.81	5.77385	529	538.628	5.77595	282	258.042	5.78447	11911	12295.7	5.77741	9560	9789.36	5.77831	7178	7369.82	5.77979	3344	3341.19
5.7736	299	304.367	5.78184	650	707.771	5.78394	262	249.292	5.79246	14995	15678.6	5.78541	12173	12731.7	5.78631	9269	9572.13	5.78778	4299	4361.59
5.78159	302	282.323	5.78984	864	914.336	5.79194	277	241.892	5.80046	18808	19652.3	5.7934	15745	16276.1	5.79431	11834	12218.8	5.79578	5426	5586.69
5.78958	290	260.611	5.79783	1117	1160.45	5.79993	249	236.34	5.80845	23705	24202.5	5.8014	19817	20440.6	5.8023	14877	15320.6	5.80378	6868	7020.72
5.79758	284	240.125	5.80582	1311	1446.27	5.80793	244	233.082	5.81645	29021	29274.7	5.8094	24276	25208.8	5.8103	18514	18862.7	5.81177	8494	8655.38
5.80557	247	221.399	5.81382	1750	1769.41	5.81593	227	232.318	5.82444	34405	34771.1	5.8174	29748	30521.5	5.8183	22461	22797.7	5.81977	10365	10467.6
5.81356	237	204.866	5.82181	1989	2124.54	5.82392	243	234.023	5.83244	40592	40547.9	5.82539	35796	36272.8	5.8263	26716	27044.3	5.82777	12145	12417.8
5.82155	221	190.784	5.82981	2317	2503.26	5.83192	232	237.917	5.84043	46466	46419.6	5.83339	41817	42308.5	5.83429	31398	31485	5.83577	14288	14450
5.82954	187	179.231	5.8378	2780	2894.08	5.83991	252	243.509	5.84842	52378	52165.5	5.84139	48209	48429.3	5.84229	35947	35970.5	5.84376	16595	16493.5
5.83753	205	170.105	5.84579	3213	3282.85	5.84791	216	250.297	5.85642	58391	57543.2	5.84938	54324	54400.1	5.85029	40278	40325.8	5.85176	18484	18466
5.84552	161	163.197	5.85379	3522	3653.43	5.8559	242	257.453	5.86441	63480	62304.1	5.85738	60467	59963	5.85828	44574	44360.6	5.85976	20364	20278.5
5.85351	188	158.207	5.86178	3854	3988.86	5.8639	232	264.408	5.87241	67508	66211.6	5.86538	65296	64855.8	5.86628	48257	47882.8	5.86775	21934	21842.5
5.8615	168	154.77	5.86978	4169	4272.56	5.87189	245	270.471	5.8804	69787	69062.6	5.87337	68859	68831.1	5.87428	51336	50712.6	5.87575	23230	23076.4
5.86949	189	152.507	5.87777	4393	4489.66	5.87989	222	274.807	5.8884	72011	70703.7	5.88137	72408	71678.2	5.88227	53508	52699.2	5.88375	24192	23913
5.87748	195	151.031	5.88576	4554	4628.39	5.88788	230	277.114	5.89639	72259	71052.4	5.88937	74020	73241	5.89027	54667	53733.2	5.89174	25250	24305.6
5.88547	178	150.014	5.89376	4695	4680.85	5.89588	234	276.95	5.90439	71638	70080.5	5.89736	74719	73435.4	5.89827	54524	53761.9	5.89974	24353	24231.3
5.89346	179	149.171	5.90175	4557	4644.11	5.90388	246	274.29	5.91238	69427	67842	5.90536	73188	72246.4	5.90627	53262	52778	5.90774	24118	23695.4
5.90146	161	148.284	5.90975	4434	4520.18	5.91187	239	269.279	5.92037	65357	64459.5	5.91336	70364	69741.1	5.91426	51302	50836.6	5.91573	22962	22727.4
5.90945	146	147.195	5.91774	4214	4316.03	5.91987	240	261.876	5.92837	60837	60112.4	5.92136	67021	66057.6	5.92226	48750	48045	5.92373	21578	21381.4
5.91744	185	145.816	5.92573	3875	4042.87	5.92786	264	252.408	5.93636	55305	55021.4	5.92935	62434	61393.5	5.93026	44930	44552.3	5.93173	19690	19730
5.92543	161	144.118	5.93373	3653	3715.09	5.93586	236	241.457	5.94436	49665	49430.7	5.93735	56204	55987.3	5.93825	40930	40536.1	5.93973	17903	17857.4
5.93342	137	142.12	5.94172	3284	3349.07	5.94385	255	229.391	5.95235	43000	43588.1	5.94535	50465	50099.3	5.94625	36068	36188.4	5.94772	15653	15853.2
5.94141	148	139.852	5.94972	2916	2961.8	5.95185	267	216.537	5.96035	37645	37727.4	5.95334	43967	43990.3	5.95425	31584	31699.9	5.95572	13718	13804.9
5.9494	149	137.411	5.95771	2499	2569.6	5.95984	243	203.493	5.96834	31800	32053.5	5.96134	38158	37903.1	5.96225	26920	27246.9	5.96372	11874	11791.5
5.95739	160	134.895	5.9657	2108	2187.04	5.96784	278	190.739	5.97633	26287	26732.9	5.96934	32265	32047.9	5.97024	22716	22980.2	5.97171	9645	9879.6
5.96538	169	132.403	5.9737	1740	1826.11	5.97583	254	178.683	5.98433	21600	21887.5	5.97733	26153	26592.3	5.97824	18624	19018.8	5.97971	7930	8119.94
5.97337	154	130.024	5.98169	1393	1495.82	5.98383	267	169.426	5.99232	17132	17594.2	5.98533	21309	21655.7	5.98624	15013	15446.1	5.98771	6326	6546.86
5.98136	152	127.805	5.98969	1098	1202	5.99183	239	162.624	6.00032	13440	13887.7	5.99333	17119	17310	5.99423	11810	12310.9	5.9957	4993	5178.54
5.98935	148	125.804	5.99768	890	947.561	5.99982	262	156.99	6.00831	10208	10766.3	6.00132	13382	13582.7	6.00223	9405	9630.18	6.0037	3822	4019.03
5.99735	121	124.076	6.00567	640	732.808	6.00782	248	152.264	6.01631	7772	8200.04	6.00932	10377	10464.9	6.01023	7174	7394.64	6.0117	2901	3060.86
6.00534	132	122.767	6.01367	520	555.971	6.01581	280	148.533	6.0243	5962	6138.11	6.01732	7813	7919.36	6.01823	5491	5574.76	6.01969	2227	2287.91
6.01333	125	121.722	6.02166	380	413.804	6.02381	276	145.767	6.0323	4449	4518.65	6.02532	6076	5889.18	6.02622	4032	4127.2	6.02769	1640	1678.98
6.02132	135	120.955	6.02966	270	302.126	6.0318	280	143.878	6.04029	3287	3274.7	6.03331	4469	4306.77	6.03422	3043	3001.89	6.03569	1234	1210.15
6.02931	128	120.429	6.03765	189	216.386	6.0398	298	142.775	6.04828	2414	2339.75	6.04131	3241	3100.83	6.04222	2225	2146.16	6.04368	892	857.262
6.0373	114	120.105	6.04564	143	152.028	6.04779	282	142.272	6.05628	1890	1651.88	6.04931	2323	2201.85	6.05021	1654	1509.6	6.05168	669	597.519
6.04529	131	119.957	6.05364	87	104.788	6.05579	307	142.212	6.06427	1414	1155.96	6.0573	1805	1546.11	6.05821	1243	1046.14	6.05968	442	410.575
6.05328	123	119.969	6.06163	97	70.8412	6.06379	305	142.311	6.07227	1088	805.663	6.0653	1384	1077.74	6.06621	854	715.666	6.06768	394	278.721
6.06127	117	120.127	6.06963	48	46.9686	6.07178	308	142.595	6.08026	878	561.898	6.0733	1080	750.172	6.07421	732	484.81	6.07567	284	187.218
6.06926	130	120.407	6.07762	46	30.5437	6.07977	314	142.935	6.08826	692	395.435	6.08129	853	525.467	6.0822	581	325.972	6.08367	256	124.958
6.07725	117	120.77	6.08561	34	19.4899	6.08777	322	143.064	6.09625	680	283.875	6.08929	796	374.483	6.0902	493	218.727	6.09167	230	83.4951
6.08524	116	121.262	6.09361	31	12.2049	6.09577	330	143.065	6.10424	615	219.349	6.09729	648	275.003	6.0982	421	147.66	6.09966	188	58.8525
6.09323	132	122.403	6.1016	35	7.49778	6.10376	387	143.19	6.11224	508	179.816	6.10529	577	213.628	6.10619	370	107.072	6.10766	183	43.8125
6.10123	114	123.72	6.1096	24	4.53325	6.11176	358	143.345	6.12023	535	157.345	6.11328	599	175.472	6.11419	373	82.6816	6.11566	169	34.8223
6.10922	125	125.252	6.11759	30	2.72534	6.11975	418	143.973	6.12823	546	146.215	6.12128	610	152.745	6.12219	359	69.0811	6.12365	177	29.8623
6.11721	142	127.061	6.12559	25	1.66181	6.12775	395	145.113	6.13622	607	142.43	6.12928	609	140.408	6.13019	322	62.6182	6.13165	170	27.4951
6.1252	139	129.129	6.13358	23	1.07027	6.13574	409	147.482	6.14422	527	144.294	6.13727	619	135.542	6.13818	343	60.6611	6.13965	192	27.0146
6.13319	112	131.579	6.14157	24	0.754807	6.14374	429	152.164	6.15221	579	151.44	6.14527	634	136.541	6.14618	346	62.0195	6.14764	195	28.1943
6.14118	134	134.579	6.14957	25	0.606178	6.15174	456	160.476	6.16021	561	165.023	6.15327	635	143.776	6.15418	400	66.5176	6.15564	181	31.1738
6.14917	135	138.508	6.15756	27	0.557876	6.15973	512	174.776	6.1682	596	187.119	6.16126	687	159.144	6.16218	348	74.4434	6.16364	204	36.3574
6.15716	145	143.224	6.16556	27	0.565206	6.16773	583	198.738	6.17619	680	222.112	6.16926	705	186.301	6.17017	420	87.1836	6.17164	217	44.6592
6.16515	140	148.714	6.17355	36	0.60602	6.17572	566	237.791	6.18419	733	276.011	6.17726	746	230.429	6.17817	420	107.191	6.17963	223	57.8105
6.17314	157	155.154	6.18154	27	0.647968	6.18372	693	299.874	6.19218	822	358.223	6.18525	820	300.489	6.18617	439	137.823	6.18763	248	78.0977
6.18113	156	162.654	6.18954	18	0.683267	6.19171	803	397.179	6.20018	946	482.407	6.19325	986	409.719	6.19416	489	184.393	6.19563	284	109.381
6.18912	180	171.274	6.19753	21	0.714056	6.19971	905	547.059	6.20817	1100	665.787	6.20125	1104	575.049	6.20216	545	254.593	6.20362	326	156.658
6.19712	174	181.018	6.20552	24	0.733842	6.2077	1123	768.641	6.21617	1295	932.281	6.20925	1337	819.951	6.21016	639	357.935	6.21162	395	226.908
6.2051	184	192.041	6.21352	28	0.750235	6.2157	1343	1090.51	6.22416	1621	1312.28	6.21724	1655	1176.33	6.21815	748	507.989	6.21962	496	329.338
6.2131	205	203.936	6.22151	24	0.749719	6.22369	1774	1549.55	6.23215	2225	1844.16	6.22524	2087	1685.21	6.22615	988	722.012	6.22761	631	475.59
6.22109	222	216.468	6.22951	25	0.747765	6.23169	2452	2191.71	6.24015	2747	2574.43	6.23324	2755	2397.83	6.23415	1279	1021.5	6.23561	867	680.535
6.22908	248	229.286	6.2375	29	0.743169	6.23968	3265	3073.33	6.24814	3702	3557.97	6.24123	3545	3376.27	6.24215	1589	1432.44	6.24361	1068	962.052
6.23707	251	242.04	6.2455	37	0.757181	6.24768	4369	4260.37	6.25614	4941	4855.12	6.24923	4902	4693.1	6.25014	2106	1985.05	6.2516	1416	1340.97
6.24506	287	254.294	6.25349	33	0.815943	6.25568	5720	5827.01	6.26413	6516	6531.44	6.25723	6433	6429.63	6.25814	2782	2713.22	6.2596	1877	1840.55
6.25305	290	265.531	6.26148	26	0.942087	6.26367	7444	7852.91	6.27213	8467	8653.37	6.26522	8671	8673.2	6.26614	3690	3653.13	6.2676	2543	2485.45
6.26104	318	275.348	6.26948	25	1.15988	6.27167	9860	10419.1	6.28012	10946	11283	6.27322	11077	11511.9	6.27414	4839	4841.21	6.2756	3220	3300.36
6.26903	304	283.272	6.27747	30	1.54285	6.27966	12892	13601.6	6.28811	13998	14473.1	6.28122	14553	15027.8	6.28213	6150	6310.92	6.28359	4124	4307.62
6.27702	328	289.007	6.28547	42	2.17602	6.28766	16695	17463.9	6.29611	17753	18258.9	6.28922	18455	19288.6	6.29013	7868	8090.18	6.29159	5280	5525.66
6.28501	348	292.352	6.29346	48	3.16195	6.29565	21340	22047.5	6.3041	21911	22653.4	6.29721	23656	24338.1	6.29813	9712	10196.9	6.29959	6691	6965.6
6.293	365	293.825	6.30145	39	4.653	6.30365	26725	27363.6	6.3121	26788	27633.8	6.30521	29265	30185.7	6.30612	12508	12637.3	6.30758	8352	8630.68
6.301	374	292.769	6.30945	55	6.92136	6.31164	32718	33383.2	6.32009	32342	33139.1	6.31321	35701	36797.2	6.31412	15211	15394.3	6.31558	10344	10506.2
6.30899	365	289.304	6.31744	50	10.2354	6.31964	39454	40029.7	6.32809	38651	39068.9	6.3212	43191	44087.2	6.32212	17974	18432.5	6.32358	12241	12565
6.31698	405	283.576	6.32543	61	14.8364	6.32763	46194	47174.7	6.33608	44866	45280.6	6.3292	50788	51914.9	6.33011	21187	21694	6.33157	14619	14764.5
6.32497	377	275.918	6.33343	56	21.108	6.33563	54528	54637.5	6.34408	51280	51594.8	6.3372	59456	60084	6.33811	24943	25098	6.33957	16725	17046.7
6.33296	389	266.791	6.34142	76	29.5	6.34363	62096	62188.5	6.35207	58322	57802.1	6.34519	68013	68348.2	6.34611	28509	28544.7	6.34757	19534	19340
6.34095	368	256.705	6.34942	96	40.4866	6.35162	69985	69559.7	6.36006	63790	63673.9	6.35319	76348	76422	6.35411	32097	31918.7	6.35557	21641	21562.4
6.34894	403	246.053	6.35741	118	54.6156	6.35962	76901	76458.5	6.36806	68735	68977.6	6.36119	84833	83997	6.3621	35206	35096.1	6.36356	24018	23627
6.35693	415	235.305	6.3654	123	72.427	6.36761	82950	82586.4	6.37605	74167	73491.9	6.36918	91260	90761.7	6.3701	38206	37952.3	6.37156	25488	25447.6
6.36492	408	224.882	6.3734	176	94.4128	6.37561	88742	87660.1	6.38405	77330	77024.8	6.37718	97199	96423.7	6.3781	41130	40371.5	6.37956	27274	26944.7
6.37291	421	215.042	6.38139	195	120.967	6.3836	92906	91432.8	6.39204	79736	79427.4	6.38518	102055	100732	6.3861	43033	42254.4	6.38755	28136	28052.3
6.3809	447	206.105	6.38939	246	152.299	6.3916	95199	93714.6	6.40003	81119	80605.7	6.39318	104899	103498	6.39409	44346	43526.9	6.39555	28978	28722.9
6.38889	385	198.123	6.39738	267	188.416	6.39959	95730	94387.9	6.40803	81303	80527.3	6.40117	105717	104608	6.40209	44363	44145.5	6.40355	29563	28931.4
6.39688	453	191.296	6.40538	317	229.04	6.40759	95250	93420.7	6.41602	79351	79222.8	6.40917	105696	104034	6.41009	44772	44099.5	6.41154	29369	28676.7
6.40487	424	185.75	6.41337	408	273.561	6.41559	91472	90861.1	6.42402	76945	76782.3	6.41717	102813	101832	6.41808	43687	43411.5	6.41954	28296	27981.3
6.41287	401	182.38	6.42136	443	321.022	6.42358	88395	86839.7	6.43201	73082	73346	6.42516	98936	98140.2	6.42608	42071	42134.2	6.42754	27178	26889.1
6.42086	446	180.102	6.42936	491	370.098	6.43158	82335	81557.9	6.44001	68949	69091.6	6.43316	94009	93161.8	6.43408	40480	40344.5	6.43553	25634	25460.5
6.42885	412	178.774	6.43735	566	419.183	6.43957	75626	75270.8	6.448	63862	64219.2	6.44116	87323	87148.3	6.44207	38091	38136.8	6.44353	23731	23767.8
6.43684	400	178.264	6.44534	584	466.426	6.44757	68459	68265.8	6.45599	57891	58935.2	6.44915	79644	80379	6.45007	35558	35614.9	6.45153	22038	21888.9
6.44483	335	178.47	6.45334	707	509.858	6.45556	60843	60841.9	6.46399	52403	53439.3	6.45715	72572	73139.1	6.45807	32781	32884.1	6.45953	19662	19901.6
6.45282	395	179.223	6.46133	722	547.518	6.46356	52641	53288.8	6.47198	47001	47912.3	6.46515	64095	65700.6	6.46607	29778	30042.5	6.46752	17631	17877.4
6.46081	349	180.12	6.46933	760	577.571	6.47155	44664	45868.6	6.47998	41173	42507.4	6.47314	57366	58305.9	6.47406	26641	27177.3	6.47552	15526	15878.7
6.4688	299	181.162	6.47732	786	598.52	6.47955	37938	38802.5	6.48797	36084	37344.6	6.48114	49967	51157.4	6.48206	23972	24361.8	6.48351	13786	13956.4
6.47679	306	182.226	6.48531	753	609.293	6.48754	31638	32262.3	6.49597	31294	32511.9	6.48914	43489	44412.3	6.49006	21170	21652.6	6.49151	11853	12148
6.48478	301	183.25	6.49331	805	609.321	6.49554	25706	26366.8	6.50396	26893	28070.1	6.49714	37134	38178.9	6.49805	18564	19090.7	6.49951	10006	10479.1
6.49277	288	184.194	6.5013	802	598.583	6.50354	20432	21183.5	6.51196	22599	24043.5	6.50513	31504	32522.1	6.50605	16283	16702.5	6.50751	8607	8964.03
6.50077	288	186.417	6.5093	740	577.654	6.51153	16016	16733.3	6.51995	19373	20438.8	6.51313	26461	27469.3	6.51405	13936	14505.8	6.5155	7374	7609.75
6.50876	297	188.418	6.51729	680	547.797	6.51953	12529	12999.1	6.52794	16160	17246.5	6.52113	22076	23016.9	6.52205	12029	12502.3	6.5235	6077	6411.42
6.51675	284	190.156	6.52529	640	510.338	6.52752	9664	9934.22	6.53594	13651	14445.8	6.52912	18424	19139.6	6.53004	10255	10691.6	6.5315	5226	5361.53
6.52474	253	191.524	6.53328	563	467.084	6.53552	7276	7472.45	6.54393	11333	12008.9	6.53712	15238	15797.4	6.53804	8840	9068.98	6.53949	4327	4449.77
6.53273	284	192.272	6.54127	518	420.01	6.54351	5385	5536.35	6.55193	9275	9905.5	6.54512	12531	12942.1	6.54604	7262	7625.64	6.54749	3592	3664.23
6.54072	286	192.588	6.54927	434	371.062	6.55151	3984	4044.45	6.55992	7382	8104.01	6.55311	9991	10522.5	6.55403	6161	6352.62	6.55549	2832	2992.59
6.54871	279	192.681	6.55726	369	322.096	6.5595	3035	2917.85	6.56792	6037	6573.8	6.56111	8058	8487.5	6.56203	5027	5239.9	6.56349	2326	2422.65
6.5567	286	192.515	6.56526	330	274.74	6.5675	2349	2083.88	6.57591	4960	5285.1	6.56911	6590	6789.07	6.57003	4032	4277.1	6.57148	1806	1942.96
6.56469	306	192.098	6.57325	282	230.304	6.5755	1729	1478.09	6.5839	4073	4210.4	6.57711	5166	5382.97	6.57803	3323	3452.98	6.57948	1503	1542.92
6.57268	299	191.487	6.58124	234	189.748	6.58349	1381	1046.36	6.5919	3226	3323.17	6.5851	4101	4229.48	6.58602	2603	2756.29	6.58748	1233	1212.59
6.58067	303	190.782	6.58924	189	153.697	6.59149	1036	744.323	6.59989	2493	2599.38	6.5931	3164	3291.74	6.59402	2145	2174.93	6.59547	938	942.904
6.58866	309	190.073	6.59723	148	122.419	6.59948	876	536.764	6.60789	2032	2016.55	6.60109	2533	2537.49	6.60202	1681	1696.79	6.60347	685	725.271
6.59665	320	188.997	6.60523	120	95.9242	6.60748	774	396.714	6.61588	1578	1553.42	6.60909	1807	1937.85	6.61001	1378	1309.6	6.61147	566	552.062
6.60464	331	187.945	6.61322	118	73.9944	6.61547	667	304.16	6.62388	1261	1191.04	6.61709	1468	1467.1	6.61801	1046	1000.95	6.61946	478	416.211
6.61264	357	187.009	6.62121	73	56.2343	6.62347	635	248.093	6.63187	1070	911.156	6.62509	1135	1102.4	6.62601	788	758.958	6.62746	365	311.284
6.62063	366	188.298	6.62921	63	42.1632	6.63146	658	213.374	6.63987	828	698.748	6.63308	860	823.799	6.63401	671	572.083	6.63546	234	231.602
6.62862	363	189.696	6.6372	46	31.2717	6.63946	646	193.204	6.64786	759	540.771	6.64108	677	614.162	6.642	514	430.459	6.64345	266	171.887
6.63661	376	191.511	6.6452	37	23.0344	6.64745	598	183.085	6.65585	654	426.137	6.64908	540	458.807	6.65	445	325.433	6.65145	193	128.057
6.6446	410	194.181	6.65319	22	16.9513	6.65545	648	180.425	6.66385	569	345.754	6.65707	395	345.506	6.658	377	250.452	6.65945	181	96.7852
6.65259	417	198.318	6.66118	27	12.6153	6.66345	650	184.129	6.67184	521	292.414	6.66507	314	264.229	6.66599	343	198.389	6.66744	168	75.8262
6.66058	433	204.871	6.66918	19	9.69303	6.67144	690	194.482	6.67984	568	261.826	6.67307	284	207.545	6.67399	350	164.046	6.67544	142	62.6865
6.66857	454	214.823	6.67717	28	7.92892	6.67944	740	213.215	6.68783	487	251.508	6.68107	260	168.372	6.68199	308	144.61	6.68344	161	55.8594
6.67656	523	230.685	6.68517	25	7.15517	6.68743	739	244.058	6.69583	539	261.976	6.68906	211	141.571	6.68999	325	138.66	6.69144	167	54.9111
6.68455	553	255.962	6.69316	27	7.35099	6.69543	887	292.581	6.70382	586	296.727	6.69706	214	123.561	6.69798	340	146.376	6.69943	166	59.8535
6.69254	592	295.726	6.70115	28	8.605	6.70342	886	367.647	6.71181	674	369.643	6.70506	166	111.986	6.70598	337	169.847	6.70743	169	71.9551
6.70054	667	357.279	6.70915	34	11.1666	6.71142	941	481.002	6.71981	749	482.569	6.71305	185	104.894	6.71398	393	217.643	6.71543	189	93.6416
6.70852	780	453.121	6.71714	23	15.4564	6.71941	1233	649.614	6.7278	969	649.829	6.72105	197	100.886	6.72197	449	291.317	6.72342	253	130.201
6.71652	897	595.116	6.72514	28	22.3119	6.72741	1477	896.421	6.7358	1100	891.212	6.72905	178	99.2197	6.72997	566	400.226	6.73142	294	184.093
6.72451	1075	802.346	6.73313	40	32.353	6.7354	1657	1251.47	6.74379	1451	1232.03	6.73704	166	99.8516	6.73797	690	556.95	6.73942	347	261.581
6.7325	1308	1099.96	6.74112	72	46.7351	6.7434	2054	1753.34	6.75179	1903	1704.25	6.74504	174	102.203	6.74596	941	777.337	6.74741	384	370.785
6.74049	1781	1521.41	6.74912	57	66.9267	6.7514	2750	2449.95	6.75978	2348	2346.32	6.75304	190	105.873	6.75396	1208	1081.78	6.75541	531	521.662
6.74848	2195	2105.91	6.75711	117	94.6882	6.75939	3619	3399.07	6.76778	3178	3203.24	6.76103	171	111.192	6.76196	1493	1494.55	6.76341	778	726.31
6.75647	2978	2902.29	6.76511	129	132.146	6.76739	4779	4668.31	6.77577	4156	4326.26	6.76903	190	118.282	6.76996	2031	2044.09	6.7714	962	998.645
6.76446	3926	3968.49	6.7731	169	181.762	6.77538	6510	6334.02	6.78376	5473	5770.19	6.77703	211	127.601	6.77795	2673	2761.97	6.7794	1319	1354.3
6.77245	5279	5369.71	6.78109	269	246.238	6.78338	8408	8478.31	6.79176	7186	7591.38	6.78503	215	139.648	6.78595	3559	3681.88	6.7874	1735	1809.83
6.78044	6958	7177.84	6.78909	305	328.402	6.79137	11028	11185.6	6.79975	9318	9842.88	6.79302	217	155.626	6.79395	4511	4838.08	6.7954	2249	2381.78
6.78843	8896	9467.5	6.79708	369	431.061	6.79937	14155	14536.5	6.80775	12071	12571.1	6.80102	240	174.574	6.80194	5838	6262.33	6.80339	2881	3085.61
6.79642	11534	12311.4	6.80508	524	556.735	6.80736	17755	18600.9	6.81574	15028	15809.1	6.80902	246	197.346	6.80994	7658	7981.44	6.81139	3562	3933.74
6.80441	14999	15773.8	6.81307	646	707.412	6.81536	22539	23428.6	6.82374	18818	19570.3	6.81701	258	224.673	6.81794	9632	10013.3	6.81939	4812	4934.33
6.81241	18880	19904.2	6.82106	800	884.246	6.82336	28081	29041.9	6.83173	23099	23843.3	6.82501	273	255.913	6.82594	11700	12362.8	6.82738	5752	6089.07
6.8204	23969	24729.6	6.82906	1033	1087.19	6.83135	34516	35429.9	6.83972	27716	28585.8	6.83301	307	291.565	6.83393	14488	15019	6.83538	7239	7391.49
6.82839	28983	30245.6	6.83705	1298	1314.78	6.83935	41483	42527.3	6.84772	32888	33722.2	6.841	342	331.841	6.84193	17524	17951.3	6.84338	8404	8825.53
6.83638	35044	36409.6	6.84505	1436	1563.87	6.84734	49534	50222.7	6.85571	38330	39141.4	6.849	357	377.22	6.84993	20569	21108.3	6.85137	10106	10364.5
6.84437	42063	43135.7	6.85304	1810	1829.47	6.85534	57156	58352.6	6.86371	43751	44698.8	6.857	401	427.505	6.85792	23965	24417.1	6.85937	11779	11971.6
6.85236	49569	50291.6	6.86103	2066	2104.84	6.86333	65624	66703.6	6.8717	50193	50221.3	6.86499	439	483.926	6.86592	27754	27785	6.86737	13543	13600.2
6.86035	56800	57698.9	6.86903	2365	2381.62	6.87133	74702	75019.1	6.87969	55247	55515	6.87299	455	548.105	6.87392	30813	31102	6.87537	15173	15196.7
6.86834	64702	65138.3	6.87702	2594	2650.22	6.87932	82741	83011.7	6.88769	60160	60376.9	6.88099	516	625.955	6.88192	34349	34247.1	6.88336	16714	16701.3
6.87633	72595	72358.1	6.88502	2829	2900.29	6.88732	90967	90379.5	6.89568	64645	64607.7	6.88898	577	715.609	6.88991	37277	37095.7	6.89136	17989	18053.5
6.88432	79562	79087.9	6.89301	3071	3121.33	6.89531	98044	96825.9	6.90368	68478	68026	6.89698	731	819.918	6.89791	40126	39528.1	6.89935	19540	19195.8
6.89231	85957	85054.7	6.901	3263	3303.54	6.90331	103068	102080	6.91167	71071	70481.5	6.90498	870	943.132	6.90591	41996	41437.3	6.90735	20495	20077.6
6.9003	91077	90000.7	6.909	3476	3438.38	6.9113	105949	105918	6.91967	72450	71873.5	6.91298	986	1089.48	6.9139	43525	42737.7	6.91535	20971	20659.8
6.90829	94700	93701.9	6.91699	3493	3519.35	6.9193	109182	108181	6.92766	72593	72139.7	6.92097	1185	1264.89	6.9219	43759	43375.7	6.92335	21256	20917.5
6.91629	97684	95984.9	6.92499	3487	3542.47	6.9273	109897	108784	6.93566	71765	71281.2	6.92897	1459	1475.6	6.9299	44301	43322.2	6.93134	21183	20843.9
6.92428	98228	96740.3	6.93298	3586	3506.83	6.93529	108512	107730	6.94365	69633	69355.4	6.93697	1707	1728.43	6.9379	43287	42587.6	6.93934	20806	20445.4
6.93227	98217	95931.4	6.94097	3395	3413.93	6.94329	106528	105104	6.95164	67106	66470.4	6.94496	2001	2026.91	6.94589	42112	41216	6.94734	19894	19747
6.94026	95324	93596.9	6.94897	3261	3268.34	6.95128	101977	101066	6.95964	63188	62776.9	6.95296	2448	2374.18	6.95389	39970	39281.2	6.95533	19088	18787.4
6.94825	90699	89854.1	6.95696	3038	3077.08	6.95928	96320	95841.1	6.96763	58957	58455.6	6.96096	2767	2771.11	6.96189	37293	36881.9	6.96333	17752	17616.6
6.95624	86469	84872	6.96496	2809	2848.96	6.96727	89955	89696.1	6.97563	54116	53703.1	6.96896	3318	3216.32	6.96988	34653	34132.7	6.97133	16341	16291.4
6.96423	79711	78875.9	6.97295	2536	2593.99	6.97527	83691	82921.6	6.98362	49207	48717.9	6.97695	3905	3704.75	6.97788	31345	31155.7	6.97932	14845	14871
6.97222	72807	72124.6	6.98095	2303	2322.71	6.98326	76135	75809.3	6.99162	44064	43686.5	6.98495	4428	4227.69	6.98588	28368	28071.5	6.98732	13594	13413.1
6.98021	65176	64891.2	6.98894	1990	2045.35	6.99126	68062	68631.9	6.99961	39046	38772.8	6.99294	5012	4772.58	6.99388	25076	24991.9	6.99532	12304	11969.7
6.9882	57971	57446.6	6.99693	1690	1771.32	6.99925	61239	61626.1	7.0076	34656	34110	7.00094	5588	5322.68	7.00187	21895	22012.5	7.00331	10691	10584.7
6.99619	49893	50042	7.00493	1518	1508.66	7.00725	54931	54981.5	7.0156	30399	29796.3	7.00894	6113	5859.18	7.00987	19235	19209.8	7.01131	9274	9291.32
7.00418	42703	42896.7	7.01292	1266	1263.77	7.01525	48145	48833.7	7.02359	27073	25893.7	7.01694	6663	6361.34	7.01787	16407	16638.3	7.01931	7944	8112.25
7.01218	35765	36187.3	7.02091	983	1041.23	7.02324	42666	43263.5	7.03159	23285	22430.4	7.02493	7221	6807.77	7.02586	14288	14330.2	7.02731	6994	7059.51
7.02017	29717	30045.2	7.02891	832	843.84	7.03124	37905	38302.4	7.03958	20267	19405.8	7.03293	7496	7177.16	7.03386	12023	12298.1	7.0353	5957	6135.64
7.02816	24166	24555.2	7.0369	642	672.738	7.03923	33787	33942.8	7.04758	18017	16796.1	7.04093	7770	7451.66	7.04186	10341	10537.7	7.0433	5211	5335.55
7.03615	19562	19757.9	7.0449	533	527.683	7.04723	29521	30136.8	7.05557	15462	14561.8	7.04892	7850	7617.09	7.04986	8809	9031.27	7.0513	4637	4648.62
7.04414	15320	15655.4	7.05289	371	407.33	7.05522	26778	26819.6	7.06356	13815	12654.6	7.05692	8120	7664.31	7.05785	7627	7753.08	7.05929	3990	4060.7
7.05213	12147	12220.6	7.06088	260	309.538	7.06322	23853	23916.3	7.07156	12333	11023.4	7.06492	7889	7589.49	7.06585	6479	6672.57	7.06729	3489	3556.45
7.06012	9187	9403	7.06888	230	231.66	7.07121	21222	21350.9	7.07955	10656	9619.05	7.07292	7663	7394.73	7.07385	5644	5758.46	7.07529	3083	3120.83
7.06811	7112	7137.56	7.07687	146	170.882	7.07921	18851	19054.5	7.08755	9493	8397.64	7.08091	7228	7089.4	7.08185	4900	4980.32	7.08328	2734	2740.58
7.0761	5365	5351.47	7.08487	126	124.391	7.0872	16858	16969.9	7.09554	8240	7323.06	7.08891	6614	6692.68	7.08984	4303	4311.61	7.09128	2344	2403.95
7.08409	4076	3969.58	7.09286	93	89.4997	7.0952	14816	15053.1	7.10354	7277	6367.28	7.0969	6246	6216.2	7.09784	3627	3730.55	7.09928	2136	2101.94
7.09208	3004	2920.55	7.10086	80	63.7864	7.1032	13024	13274.5	7.11153	6308	5509.94	7.1049	5648	5680.19	7.10584	3076	3220.11	7.10727	1819	1828.36
7.10007	2400	2139.12	7.10885	51	45.191	7.11119	11439	11617.2	7.11953	5520	4737.38	7.1129	5096	5106.68	7.11383	2714	2767.79	7.11527	1539	1579
7.10806	1785	1567.03	7.11684	52	31.9631	7.11919	9857	10074	7.12752	4710	4045.34	7.1209	4549	4516.48	7.12183	2411	2364.92	7.12327	1370	1351.66
7.11606	1401	1155.71	7.12484	38	22.7203	7.12718	8555	8645.26	7.13551	3967	3424.05	7.12889	3959	3930.01	7.12983	2017	2008.77	7.13127	1090	1145.31
7.12405	1137	865.236	7.13283	31	16.3795	7.13518	7158	7334.81	7.14351	3342	2870.69	7.13689	3295	3365.08	7.13783	1760	1692.38	7.13926	957	960.801
7.13204	912	663.565	7.14083	28	12.3672	7.14317	6060	6147.9	7.1515	2881	2383.24	7.14489	2871	2837.2	7.14582	1440	1413.54	7.14726	802	796.552
7.14003	826	525.921	7.14882	29	9.76705	7.15117	4977	5088.57	7.1595	2340	1959.59	7.15288	2352	2354.99	7.15382	1226	1170.16	7.15526	637	652.479
7.14802	739	433.798	7.15681	19	8.14959	7.15916	4076	4158.36	7.16749	1929	1596.9	7.16088	2024	1924.81	7.16182	968	960.619	7.16325	528	527.985
7.15601	737	383.337	7.16481	27	7.2244	7.16716	3273	3355.49	7.17549	1535	1291.69	7.16888	1609	1549.79	7.16981	842	782.856	7.17125	427	422.217
7.164	641	353.732	7.1728	30	6.72073	7.17516	2687	2675.23	7.18348	1267	1039.57	7.17687	1333	1230.18	7.17781	733	634.503	7.17925	314	333.902
7.17199	681	338.31	7.18079	39	6.49797	7.18315	2168	2109.3	7.19147	1132	835.569	7.18487	1074	963.537	7.18581	573	513.121	7.18724	282	261.449
7.17998	737	332.024	7.18879	29	6.48705	7.19115	1763	1647.74	7.19947	923	674.398	7.19287	891	746.01	7.19381	543	416.018	7.19524	215	203.123
7.18797	675	332.215	7.19678	25	6.65489	7.19914	1511	1279.27	7.20746	834	550.982	7.20087	709	572.951	7.2018	465	340.491	7.20324	180	157.02
7.19596	657	337.685	7.20478	29	7.00328	7.20714	1201	992.231	7.21546	673	461.165	7.20886	575	439.211	7.2098	447	283.848	7.21124	108	121.265
7.20395	680	348.234	7.21277	25	7.59675	7.21513	1014	775.525	7.22345	655	401.763	7.21686	489	339.816	7.2178	377	244.238	7.21923	102	94.0664
7.21195	756	364.637	7.22077	30	8.53396	7.22313	869	619.174	7.23145	591	371.179	7.22486	443	271	7.22579	393	220.483	7.22723	75	73.7647
7.21994	773	389.59	7.22876	37	9.98286	7.23112	779	515.7	7.23944	629	370.113	7.23285	395	229.773	7.23379	414	212.28	7.23523	57	58.919
7.22793	810	427.124	7.23675	38	12.2243	7.23912	731	460.67	7.24744	716	401.463	7.24085	448	215.539	7.24179	403	220.773	7.24322	52	48.1543
7.23592	873	483.408	7.24475	38	15.6219	7.24711	708	455.55	7.25543	813	471.95	7.24885	423	229.741	7.24979	432	248.894	7.25122	62	40.5049
7.24391	992	567.535	7.25274	33	20.7386	7.25511	819	500.2	7.26342	829	591.806	7.25684	479	276.385	7.25778	447	301.379	7.25922	56	35.1582
7.2519	1089	691.344	7.26074	65	28.3224	7.26311	896	601.607	7.27142	1062	776.037	7.26484	584	362.57	7.26578	537	385.552	7.26721	48	31.4717
7.25989	1320	871.638	7.26873	62	39.3736	7.2711	1075	772.205	7.27941	1328	1045.01	7.27284	702	498.679	7.27378	692	511.673	7.27521	60	29.0098
7.26788	1523	1131.37	7.27672	77	55.183	7.2791	1273	1030.17	7.28741	1626	1425.01	7.28083	877	698.999	7.28177	824	693.396	7.28321	49	27.4697
7.27587	1901	1500.06	7.28472	95	77.4494	7.28709	1531	1400.13	7.2954	2186	1949.02	7.28883	1137	983.516	7.28977	1061	948.184	7.2912	32	26.8467
7.28386	2359	2015.81	7.29271	128	108.284	7.29509	2090	1913.49	7.3034	2765	2656.52	7.29683	1513	1381.38	7.29777	1442	1297.57	7.2992	37	26.7686
7.29185	3120	2725.8	7.30071	179	150.199	7.30308	2649	2608.55	7.31139	3667	3593.69	7.30483	1939	1915.53	7.30577	1847	1767.29	7.3072	47	27.0146
7.29984	3932	3686.62	7.3087	206	206.149	7.31108	3717	3530.11	7.31938	4848	4812.19	7.31282	2723	2619.1	7.31376	2393	2386.94	7.3152	44	27.625
7.30783	5210	4964.34	7.31669	285	279.526	7.31907	4822	4728.66	7.32738	6384	6368.39	7.32082	3416	3529.47	7.32176	3056	3189.32	7.32319	54	28.5645
7.31583	6841	6634.48	7.32469	379	373.993	7.32707	6217	6258.27	7.33537	8235	8317.83	7.32882	4420	4685.72	7.32976	4101	4209.19	7.33119	56	29.9248
7.32382	8765	8779.1	7.33268	524	493.418	7.33507	8013	8174.28	7.34337	10369	10713.5	7.33681	5830	6127.77	7.33775	5291	5482.99	7.33919	57	31.7852
7.33181	11539	11483.5	7.34068	631	641.59	7.34306	10273	10529.3	7.35136	13124	13601.5	7.34481	7537	7893	7.34575	6928	7041.39	7.34718	63	35.0156
7.3398	14707	14831.1	7.34867	795	822.164	7.35106	13100	13368.8	7.35935	16985	17015	7.35281	9493	10013.6	7.35375	8534	8911.28	7.35518	36	38.7598
7.34779	18530	18897.3	7.35666	1005	1037.57	7.35905	16363	16726	7.36735	20751	20968.4	7.3608	11984	12509.5	7.36174	10673	11110.7	7.36318	47	43.0967
7.35578	23295	23741.7	7.36466	1306	1289.39	7.36705	20028	20615.5	7.37534	24994	25452.2	7.3688	14979	15387.6	7.36974	13186	13645.1	7.37117	59	47.9414
7.36377	28671	29399.3	7.37265	1500	1577.73	7.37504	24320	25028.3	7.38334	30300	30427.1	7.3768	17945	18637.3	7.37774	16273	16503.9	7.37917	48	53.3623
7.37176	35071	35878.7	7.38065	1898	1900.73	7.38304	29163	29926.9	7.39133	35620	35821	7.3848	21699	22226.5	7.38574	19102	19657.5	7.38717	69	59.331
7.37975	42580	43133.1	7.38864	2239	2254.38	7.39103	34708	35240.8	7.39933	41596	41527.2	7.39279	25426	26099.1	7.39373	22759	23055.3	7.39516	71	65.8252
7.38774	50313	51075.7	7.39663	2711	2632.36	7.39903	40128	40865.8	7.40732	47447	47405.4	7.40079	29935	30174.8	7.40173	26575	26624.9	7.40316	60	72.7988
7.39573	58742	59567.8	7.40463	3142	3025.96	7.40702	46192	46664.7	7.41532	53034	53286.1	7.40879	33793	34349.5	7.40973	30197	30273.7	7.41116	73	80.1201
7.40372	68016	68418.8	7.41262	3568	3424.31	7.41502	52444	52471	7.42331	59922	58977	7.41678	37806	38499.7	7.41772	33668	33891.7	7.41915	61	87.7764
7.41172	77192	77390.4	7.42062	3976	3814.81	7.42302	58034	58095.8	7.4313	64665	64273.4	7.42478	42271	42486.2	7.42572	37785	37356.4	7.42715	63	95.7998
7.41971	86443	86205.6	7.42861	4254	4183.69	7.43101	63335	63337.9	7.4393	69760	68969.9	7.43278	46216	46162.9	7.43372	40762	40539.6	7.43515	97	104.372
7.4277	95119	94561.3	7.4366	4788	4516.84	7.43901	68368	67994.7	7.44729	73822	72874.1	7.44077	49552	49384.2	7.44172	44001	43314.9	7.44315	101	113.551
7.43569	103047	102145	7.4446	5057	4800.66	7.447	72587	71876	7.45529	76335	75819.4	7.44877	52404	52015.5	7.44971	45693	45566.4	7.45114	101	123.595
7.44368	108907	108656	7.45259	5128	5023.02	7.455	75280	74817.7	7.46328	78999	77677.8	7.45677	54248	53942	7.45771	47538	47196.8	7.45914	130	135.049
7.45167	114637	113822	7.46059	5439	5174.14	7.46299	77392	76693	7.47128	79022	78369.7	7.46476	56022	55077	7.46571	48483	48135	7.46714	135	148.624
7.45966	118003	117423	7.46858	5566	5247.34	7.47099	77871	77419.4	7.47927	79004	77869.4	7.47276	56037	55368.2	7.4737	48856	48341.1	7.47513	158	165.33
7.46765	119918	119304	7.47657	5616	5239.52	7.47898	77227	76970.3	7.48726	76658	76207.9	7.48076	55257	54801.9	7.4817	48304	47810.4	7.48313	176	186.431
7.47564	119793	119390	7.48457	5420	5151.45	7.48698	75519	75374.6	7.49526	73654	73471.5	7.48876	53578	53403.9	7.4897	47047	46573	7.49113	213	213.502
7.48363	118341	117691	7.49256	5126	4987.76	7.49498	73221	72715	7.50325	69962	69794.7	7.49675	51742	51238.5	7.4977	45105	44692.4	7.49913	227	248.131
7.49162	114629	114302	7.50056	4973	4756.58	7.50297	69185	69122.4	7.51125	65310	65350.4	7.50475	48487	48405.3	7.50569	42570	42260.7	7.50712	301	292.11
7.49961	109865	109396	7.50855	4670	4468.87	7.51097	64844	64765.8	7.51924	60354	60337.9	7.51275	45254	45023.1	7.51369	39721	39391.7	7.51512	364	347.262
7.5076	102691	103212	7.51654	4275	4137.69	7.51896	60106	59840.7	7.52724	54488	54968.7	7.52074	40975	41230.8	7.52169	35995	36213.1	7.52311	406	415.365
7.5156	95553	96039.2	7.52454	3865	3777.27	7.52696	54231	54555.3	7.53523	48755	49453.3	7.52874	37146	37175.5	7.52968	32674	32857.2	7.53111	549	497.914
7.52359	87892	88190.9	7.53253	3578	3402.01	7.53495	48544	49116.8	7.54322	43468	43987.2	7.53674	32726	33002.2	7.53768	29361	29453.5	7.53911	614	595.971
7.53158	79429	79990.9	7.54053	3027	3025.65	7.54295	43488	43718.9	7.55122	38030	38741.4	7.54473	28711	28846.1	7.54568	26211	26119.1	7.54711	750	709.969
7.53957	71287	71748.2	7.54852	2713	2660.46	7.55094	38242	38531.4	7.55921	33203	33854.6	7.55273	24480	24825.6	7.55368	22812	22954.3	7.5551	932	839.823
7.54756	63234	63741.3	7.55651	2393	2316.85	7.55894	33559	33692.3	7.56721	29118	29428.5	7.56073	20582	21038.2	7.56167	19838	20038	7.5631	997	983.861
7.55555	55837	56202.7	7.56451	2009	2002.34	7.56693	28865	29303.4	7.5752	24962	25526.2	7.56872	17139	17555.7	7.56967	17378	17425	7.5711	1160	1139.71
7.56354	48857	49311.7	7.5725	1778	1722.1	7.57493	25245	25428.4	7.5832	21863	22173.8	7.57672	13816	14426.2	7.57767	14763	15146.5	7.57909	1355	1303.94
7.57153	43124	43188.6	7.5805	1491	1478.79	7.58293	21977	22094.7	7.59119	19097	19364.9	7.58472	11317	11674.8	7.58566	13129	13211	7.58709	1492	1472.13
7.57952	37832	37900.7	7.58849	1295	1272.68	7.59092	18980	19297	7.59919	16751	17064.9	7.59272	9003	9306.04	7.59366	11619	11607.4	7.59509	1724	1639
7.58751	33479	33448.6	7.59649	1208	1102.15	7.59892	16998	17003	7.60718	14776	15219.5	7.60071	7189	7307.28	7.60166	10244	10309	7.60309	1720	1798.68
7.5955	30019	29793.7	7.60448	1043	964.062	7.60691	14893	15159.6	7.61517	13426	13760.6	7.60871	5391	5653.63	7.60966	9356	9277.88	7.61108	1915	1945.02
7.60349	26871	26860	7.61247	941	854.208	7.61491	13692	13700.5	7.62317	12625	12613.4	7.61671	4444	4311.15	7.61765	8278	8468.91	7.61908	2045	2071.95
7.61149	24674	24546.3	7.62047	856	767.822	7.6229	12809	12552.2	7.63116	11591	11703.2	7.6247	3098	3241.52	7.62565	7658	7834.53	7.62707	2195	2173.91
7.61948	22616	22736.5	7.62846	787	699.978	7.6309	11966	11641.1	7.63916	10765	10959.7	7.6327	2320	2404.68	7.63365	7134	7328.08	7.63507	2274	2246.26
7.62747	21566	21310.3	7.63645	756	645.937	7.63889	11076	10897.8	7.64715	9949	10321.4	7.6407	1786	1761.47	7.64164	6762	6906.99	7.64307	2206	2285.57
7.63546	20205	20152	7.64445	717	601.428	7.64689	10343	10260.9	7.65515	9523	9737.5	7.64869	1305	1275.11	7.64964	6419	6534.83	7.65107	2274	2289.92
7.64345	19032	19157.8	7.65244	714	562.855	7.65488	9782	9680.14	7.66314	8983	9169.38	7.65669	995	913.511	7.65764	6086	6182.56	7.65906	2176	2259.02
7.65144	18370	18240.7	7.66044	642	527.364	7.66288	9404	9117.21	7.67113	8266	8591.52	7.66469	736	648.93	7.66564	5806	5829.18	7.66706	2185	2194.23
7.65943	17155	17333.4	7.66843	584	492.898	7.67087	8650	8547.49	7.67913	7635	7991.97	7.67269	569	458.225	7.67363	5365	5461.4	7.67506	2079	2098.48
7.66742	16254	16389.5	7.67643	592	458.146	7.67887	7955	7954.7	7.68712	7013	7363.49	7.68068	404	322.662	7.68163	4980	5073.09	7.68305	1897	1976.02
7.67541	15125	15382.6	7.68442	544	422.446	7.68687	7257	7334.18	7.69512	6433	6709.83	7.68868	332	227.445	7.68963	4630	4664.04	7.69105	1797	1832.13
7.6834	14047	14303.6	7.69241	479	385.682	7.69486	6602	6689.14	7.70311	5712	6040.3	7.69667	244	161.175	7.69763	4018	4238.59	7.69905	1565	1672.76
7.69139	12657	13158.9	7.70041	403	348.166	7.70286	5903	6028.39	7.71111	5067	5367.64	7.70467	243	115.591	7.70562	3619	3804.22	7.70704	1469	1503.95
7.69938	11331	11965.7	7.7084	386	310.483	7.71085	5175	5364.32	7.7191	4474	4706.05	7.71267	200	84.626	7.71362	3114	3370.09	7.71504	1307	1331.61
7.70737	10123	10748.1	7.7164	312	273.333	7.71885	4653	4710.93	7.7271	3849	4069.6	7.72067	190	63.8565	7.72162	2855	2945.86	7.72304	1142	1161.24
7.71537	8988	9533.82	7.72439	284	237.454	7.72684	3980	4081.91	7.73509	3281	3470.64	7.72866	155	49.7783	7.72961	2326	2540.57	7.73104	955	997.552
7.72336	8006	8350.96	7.73238	262	203.542	7.73484	3600	3489.55	7.74308	2782	2919.1	7.73666	148	40.2051	7.73761	2048	2161.94	7.73903	733	844.319
7.73135	6835	7224.61	7.74038	207	172.146	7.74284	2906	2943.7	7.75108	2337	2421.88	7.74466	156	33.7207	7.74561	1781	1815.85	7.74703	646	704.315
7.73934	5893	6176.35	7.74837	159	143.701	7.75083	2368	2451.26	7.75907	1812	1982.83	7.75265	130	29.3965	7.7536	1467	1506.2	7.75503	522	579.307
7.74733	4891	5222.28	7.75636	132	118.475	7.75882	1949	2016.01	7.76707	1574	1602.88	7.76065	171	26.6602	7.7616	1193	1234.82	7.76302	421	470.062
7.75532	4099	4372.78	7.76436	114	96.7169	7.76682	1630	1639.01	7.77506	1219	1280.36	7.76865	151	25.0967	7.7696	978	1001.75	7.77102	352	376.551
7.76331	3401	3632.82	7.77235	75	78.1951	7.77482	1321	1318.86	7.78306	957	1011.72	7.77665	130	24.2568	7.7776	752	805.485	7.77902	280	298.108
7.7713	2707	3002.78	7.78035	73	62.7376	7.78281	1065	1052.1	7.79105	839	792.268	7.78464	154	23.915	7.78559	603	643.325	7.78701	214	233.573
7.77929	2406	2479.36	7.78834	47	50.0971	7.79081	826	834.039	7.79904	609	615.954	7.79264	153	23.874	7.79359	515	511.872	7.79501	181	181.473
7.78728	1926	2056.85	7.79634	41	39.9434	7.7988	667	658.972	7.80704	476	477.097	7.80063	128	23.9248	7.80159	432	407.137	7.80301	134	140.174
7.79527	1613	1728.79	7.80433	40	31.9306	7.8068	549	520.834	7.81503	407	369.485	7.80863	143	23.8506	7.80959	338	325.273	7.811	99	107.989
7.80326	1368	1490.18	7.81232	36	25.7357	7.81479	447	413.836	7.82303	331	287.512	7.81663	122	23.5713	7.81758	267	262.297	7.819	80	83.3281
7.81126	1317	1334.87	7.82032	19	21.024	7.82279	342	332.252	7.83102	266	225.852	7.82463	174	23.1885	7.82558	228	214.631	7.827	60	64.7246
7.81924	1182	1260.14	7.82831	18	17.505	7.83078	294	270.991	7.83902	211	180.156	7.83262	139	22.5361	7.83358	168	179.075	7.835	60	50.8916
7.82724	1222	1268.19	7.83631	17	14.9178	7.83878	251	225.667	7.84701	199	146.733	7.84062	129	21.7334	7.84157	151	152.911	7.84299	43	40.7324
7.83523	1406	1365.74	7.8443	18	13.0483	7.84678	179	192.587	7.855	167	122.567	7.84862	133	20.8613	7.84957	137	133.873	7.85099	49	33.3438
7.84322	1472	1565.15	7.85229	17	11.7134	7.85477	203	168.709	7.863	161	104.749	7.85661	132	19.4043	7.85757	110	120.129	7.85899	38	28.0039
7.85121	1848	1884.93	7.86029	15	10.7747	7.86277	166	151.578	7.87099	157	91.624	7.86461	132	17.6826	7.86556	120	110.251	7.86698	23	24.1221
7.8592	2274	2350.83	7.86828	13	10.1198	7.87076	168	139.352	7.87899	134	82.0215	7.87261	151	15.8701	7.87356	119	103.143	7.87498	21	21.2871
7.86719	2890	2993.57	7.87628	10	9.66768	7.87876	153	131.235	7.88698	129	77.792	7.88061	134	14.0557	7.88156	107	97.9863	7.88298	21	19.1982
7.87518	3714	3850.63	7.88427	12	9.35764	7.88675	138	125.442	7.89498	119	74.8272	7.8886	122	12.3203	7.88956	98	94.1904	7.89097	18	17.8018
7.88317	4891	4965.28	7.89226	8	9.13866	7.89475	153	121.327	7.90297	127	72.7764	7.8966	164	10.6172	7.89755	125	91.3398	7.89897	21	16.7627
7.89116	6234	6384.27	7.90026	13	8.98291	7.90274	154	118.441	7.91097	126	71.0938	7.9046	134	8.63965	7.90555	104	89.4863	7.90697	23	16.2314
7.89915	8125	8155.6	7.90825	16	8.8665	7.91074	131	116.25	7.91896	149	69.7051	7.91259	161	6.87109	7.91355	109	88.0596	7.91496	7	15.8613
7.90714	10144	10325.4	7.91624	16	8.77749	7.91873	151	114.577	7.92695	146	68.4863	7.92059	148	8.30664	7.92154	100	86.8603	7.92296	19	15.5889
7.91514	12943	12934.2	7.92424	17	8.70741	7.92673	119	113.298	7.93495	142	67.4307	7.92859	168	9.91602	7.92954	95	85.833	7.93096	14	15.3935
7.92313	15731	16012.3	7.93223	5	8.64575	7.93473	150	112.294	7.94294	133	66.4414	7.93658	156	11.3271	7.93754	103	84.9814	7.93895	15	15.2568
7.93112	19206	19574.6	7.94023	12	8.58958	7.94272	163	111.403	7.95094	139	65.4443	7.94458	159	12.6963	7.94554	109	84.3564	7.94695	22	15.169
7.93911	23556	23616.4	7.94822	9	8.5306	7.95072	165	110.63	7.95893	169	64.4814	7.95258	152	14.0537	7.95353	92	83.7822	7.95495	21	15.1104
7.9471	28060	28108.4	7.95622	11	8.47349	7.95871	180	109.862	7.96692	158	63.5498	7.96057	184	15.4912	7.96153	105	83.2578	7.96295	18	15.0791
7.95509	33072	32994.4	7.96421	11	8.42411	7.96671	163	109.164	7.97492	166	62.6934	7.96857	182	17.0674	7.96953	106	82.8096	7.97094	14	15.0732
7.96308	38499	38188.7	7.9722	10	8.44441	7.9747	187	108.597	7.98291	173	62.0312	7.97657	184	18.6074	7.97752	123	82.4688	7.97894	22	15.0771
7.97107	43334	43576.6	7.9802	13	8.46949	7.9827	197	108.45	7.99091	170	61.4062	7.98456	234	20.2939	7.98552	120	82.3643	7.98694	23	15.0977
7.97906	49133	49017	7.98819	20	8.49236	7.99069	212	108.473	7.9989	181	61.0898	7.99256	251	22.2646	7.99352	133	82.4375	7.99493	19	15.1191
7.98705	54654	54347.1	7.99619	18	8.53279	7.99869	212	108.914	8.0069	206	61.334	8.00056	243	24.7217	8.00151	138	82.8369	8.00293	26	15.1465
7.99504	59585	59390	8.00418	13	8.61542	8.00668	237	110.048	8.01489	204	62.5068	8.00855	232	27.7139	8.00951	163	83.7656	8.01093	22	15.1797
8.00303	63965	63964.8	8.01217	10	8.78322	8.01468	232	112.044	8.02289	201	65.1094	8.01655	246	31.5684	8.01751	172	85.3682	8.01892	21	15.2109
8.01102	68349	67899.4	8.02017	22	9.04567	8.02268	235	115.374	8.03088	269	69.7363	8.02455	268	36.8565	8.02551	171	88.0234	8.02692	23	15.2441
8.01901	71578	71032.3	8.02816	23	9.43295	8.03067	265	120.502	8.03888	234	77.168	8.03255	282	44.4688	8.0335	174	92.2529	8.03492	28	15.2744
8.02701	73314	73232.3	8.03616	17	10.0139	8.03867	289	128.372	8.04687	279	88.7822	8.04054	319	55.3799	8.0415	203	98.6045	8.04292	27	15.3066
8.035	74833	74406.2	8.04415	17	10.8703	8.04666	301	140.179	8.05486	325	106.237	8.04854	344	70.9893	8.0495	215	107.924	8.05091	37	15.3467
8.04299	74707	74503.8	8.05214	28	12.1198	8.05466	357	157.465	8.06286	356	131.38	8.05654	407	93.2178	8.05749	246	121.38	8.05891	32	15.4121
8.05098	73572	73523	8.06014	19	13.9147	8.06265	411	182.212	8.07085	407	166.654	8.06453	405	123.967	8.06549	268	140.471	8.06691	25	15.4854
8.05897	72170	71509.4	8.06813	27	16.4412	8.07065	425	217.416	8.07885	414	215.446	8.07253	440	166.454	8.07349	291	167.197	8.0749	37	15.5557
8.06696	68586	68554.6	8.07613	24	19.9316	8.07864	446	265.602	8.08684	537	281.771	8.08053	522	224.407	8.08149	322	203.637	8.0829	24	15.6357
8.07495	64172	64786.4	8.08412	25	24.651	8.08664	550	330.406	8.09483	625	372.324	8.08853	605	302.157	8.08948	421	252.362	8.0909	23	15.7393
8.08294	60791	60363.8	8.09211	40	30.9499	8.09464	587	416.062	8.10283	787	489.794	8.09652	737	404.687	8.09748	470	316.51	8.09889	20	15.9385
8.09093	55438	55465.3	8.10011	50	39.2284	8.10263	790	527.334	8.11082	913	639.767	8.10452	812	537.276	8.10548	570	399.559	8.10689	25	16.1689
8.09892	50544	50278.2	8.1081	66	50.0192	8.11063	903	669.507	8.11882	1043	827.754	8.11252	1035	705.685	8.11348	641	505.185	8.11489	24	16.4268
8.10691	44479	44987.2	8.1161	57	63.6582	8.11862	1063	848.082	8.12681	1335	1059.64	8.12051	1246	916.407	8.12147	771	637.23	8.12289	29	16.7246
8.1149	39617	39764.8	8.12409	82	80.6006	8.12662	1291	1068.58	8.13481	1646	1340.72	8.12851	1472	1179.37	8.12947	930	799.411	8.13088	20	17.0742
8.12289	34620	34763.4	8.13208	112	101.293	8.13461	1558	1335.8	8.1428	1911	1675.32	8.13651	1864	1495.54	8.13747	1090	995.135	8.13888	36	17.4736
8.13089	30114	30108.8	8.14008	119	126.121	8.14261	1972	1653.75	8.1508	2409	2066.24	8.1445	2119	1868.77	8.14546	1338	1226.8	8.14687	27	17.9316
8.13888	26014	25897.7	8.14807	148	155.357	8.1506	2196	2024.95	8.15879	2739	2514.26	8.1525	2705	2301.61	8.15346	1692	1495.74	8.15487	26	18.4551
8.14687	22309	22195.5	8.15607	149	189.122	8.1586	2628	2450.1	8.16678	3270	3017.32	8.1605	3064	2794.13	8.16146	1869	1801.94	8.16287	25	19.042
8.15486	19393	19037.4	8.16406	216	227.356	8.16659	3285	2927.33	8.17478	3676	3570.45	8.16849	3615	3343.58	8.16946	2344	2143.49	8.17087	33	19.6895
8.16285	16693	16430.9	8.17205	242	269.762	8.17459	3656	3452	8.18277	4328	4165.35	8.17649	4201	3943.76	8.17745	2619	2516.45	8.17886	34	20.3701
8.17084	14851	14359.9	8.18005	256	315.769	8.18259	4310	4016.24	8.19077	4976	4790.3	8.18449	5006	4584.85	8.18545	2910	2914.64	8.18686	28	21.084
8.17883	13273	12787.9	8.18804	341	364.546	8.19058	4801	4608.89	8.19876	5452	5430.05	8.19248	5417	5253.72	8.19345	3416	3329.71	8.19486	31	21.8252
8.18682	12112	11663.7	8.19604	311	414.987	8.19858	5388	5215.77	8.20676	6290	6066.83	8.20048	6243	5933.8	8.20144	3784	3750.85	8.20285	27	22.6133
8.19481	11325	10924.5	8.20403	349	465.746	8.20657	5919	5820.04	8.21475	6808	6680.63	8.20848	6804	6605.67	8.20944	4246	4165.87	8.21085	27	23.3828
8.2028	10871	10501.9	8.21203	421	515.284	8.21457	6576	6402.66	8.22274	7344	7250.37	8.21648	7506	7247.81	8.21744	4545	4561.35	8.21885	25	24.0811
8.21079	10975	10325.1	8.22002	467	561.934	8.22256	6982	6943.73	8.23074	7799	7755.01	8.22447	7948	7837.85	8.22543	5009	4923.06	8.22685	28	24.6982
8.21879	10838	10326.5	8.22801	499	603.996	8.23056	7468	7423.35	8.23873	8197	8174.72	8.23247	8434	8353.91	8.23343	5221	5237.39	8.23484	38	25.2246
8.22678	10779	10436.9	8.23601	519	639.848	8.23855	7940	7822.83	8.24673	8285	8492.23	8.24047	8925	8775.86	8.24143	5478	5491.83	8.24284	47	25.6396
8.23477	11088	10595.1	8.244	492	668.035	8.24655	8125	8125.9	8.25472	8469	8694.28	8.24846	9103	9086.42	8.24943	5582	5675.85	8.25084	41	25.9209
8.24276	10921	10748.8	8.25199	551	687.369	8.25455	8428	8319.77	8.26272	8423	8772.13	8.25646	9503	9272.57	8.25742	5543	5781.45	8.25883	48	26.0391
8.25075	11111	10853.9	8.25999	500	697.019	8.26254	8454	8395.97	8.27071	8511	8722.26	8.26446	9377	9326.45	8.26542	5663	5804	8.26683	44	25.9971
8.25874	10869	10877.2	8.26798	552	696.558	8.27054	8277	8351.36	8.27871	8190	8546.85	8.27245	9096	9245.34	8.27342	5553	5742.68	8.27483	43	25.8018
8.26673	10721	10796.1	8.27598	517	686.01	8.27853	8072	8188.95	8.2867	7880	8253.54	8.28045	8909	9033.08	8.28142	5511	5601.33	8.28282	51	25.4971
8.27472	10638	10598.5	8.28397	527	665.84	8.28653	7770	7914.58	8.29469	7502	7854.81	8.28845	8670	8698.82	8.28941	5213	5384.76	8.29082	47	25.0303
8.28271	10159	10280.2	8.29196	451	636.915	8.29452	7302	7539.93	8.30269	6942	7368.28	8.29645	8053	8256.73	8.29741	4881	5102.17	8.29882	57	24.5068
8.2907	9765	9846.06	8.29996	439	600.448	8.30252	6913	7080.58	8.31068	6525	6812.12	8.30444	7689	7724.74	8.30541	4598	4765.3	8.30681	54	23.9346
8.29869	9172	9308.32	8.30795	442	557.914	8.31051	6528	6554.61	8.31868	5782	6206.91	8.31244	7077	7123.44	8.3134	4050	4387.17	8.31481	52	23.3496
8.30668	8561	8685.1	8.31595	374	510.956	8.31851	5912	5981.8	8.32667	5219	5573.78	8.32044	6319	6474.79	8.3214	3786	3981.82	8.32281	64	22.8496
8.31467	7801	7997.28	8.32394	331	461.274	8.3265	5120	5382.32	8.33466	4648	4933.1	8.32843	5699	5801.48	8.3294	3313	3563.24	8.3308	66	22.5303
8.32267	6988	7268.49	8.33193	327	410.532	8.3345	4662	4775.43	8.34266	4081	4303.28	8.33643	5010	5128.59	8.3374	2973	3144.47	8.3388	62	22.5361
8.33066	6256	6522.44	8.33993	256	360.263	8.34249	4075	4178.92	8.35065	3431	3700.03	8.34443	4385	4471.2	8.34539	2523	2737.43	8.3468	63	23.0938
8.33865	5538	5781.37	8.34792	279	311.808	8.35049	3600	3608.21	8.35865	2824	3135.93	8.35242	3789	3845.53	8.35339	2209	2352.23	8.35479	86	24.5273
8.34664	4807	5065.45	8.35592	209	266.291	8.35849	3001	3075.93	8.36664	2465	2620.2	8.36042	3262	3265.02	8.36139	1905	1996.98	8.36279	93	27.2412
8.35463	4215	4391.75	8.36391	173	224.617	8.36648	2500	2591.46	8.37464	2032	2158.35	8.36842	2696	2739.7	8.36938	1627	1677.7	8.37079	73	31.8799
8.36262	3607	3773.4	8.3719	151	187.34	8.37448	2148	2161.72	8.38263	1654	1752.9	8.37641	2313	2276.61	8.37738	1371	1398.77	8.37879	97	39.3291
8.37061	3037	3220.93	8.3799	121	154.848	8.38247	1797	1791.05	8.39062	1270	1403.79	8.38441	1883	1880.13	8.38538	1204	1163	8.38678	117	50.8105
8.3786	2590	2741.49	8.38789	90	127.332	8.39047	1493	1481.79	8.39862	1063	1108.77	8.39241	1551	1552.74	8.39338	1069	972.387	8.39478	140	68.0322
8.38659	2249	2340.36	8.39589	72	104.853	8.39846	1275	1235.4	8.40661	887	863.811	8.40041	1306	1295.86	8.40137	909	828.531	8.40278	167	93.293
8.39458	1973	2020.99	8.40388	73	87.4093	8.40646	1103	1052.86	8.41461	628	664.007	8.4084	1197	1110.51	8.40937	802	733.269	8.41077	168	129.564
8.40257	1811	1786.25	8.41188	55	74.9824	8.41445	1000	935.1	8.4226	465	503.76	8.4164	1030	998.261	8.41737	731	688.863	8.41877	225	180.763
8.41056	1685	1640.23	8.41987	52	67.6087	8.42245	964	884.492	8.4306	378	377.403	8.4244	1026	962.151	8.42536	723	699.339	8.42677	295	251.844
8.41855	1569	1589.27	8.42786	53	65.3896	8.43045	1012	904.811	8.43859	261	279.432	8.43239	1106	1007.02	8.43336	783	770.448	8.43476	361	348.943
8.42655	1705	1645.12	8.43586	63	68.6274	8.43844	1024	1002.31	8.44659	231	204.669	8.44039	1188	1140.49	8.44136	954	910.005	8.44276	496	479.358
8.43454	1860	1817.88	8.44385	58	77.8037	8.44644	1267	1185.85	8.45458	158	148.475	8.44839	1436	1373.08	8.44936	1138	1128.18	8.45076	670	651.872
8.44253	2161	2124.53	8.45185	86	93.7549	8.45443	1453	1467	8.46257	135	106.935	8.45638	1714	1718.12	8.45735	1421	1437.89	8.45876	864	876.573
8.45052	2607	2587.82	8.45984	101	117.146	8.46243	1888	1859.95	8.47057	93	76.626	8.46438	2107	2191.8	8.46535	1770	1854.27	8.46675	1154	1165.08
8.45851	3261	3235.04	8.46783	142	149.005	8.47042	2407	2382.27	8.47856	76	54.8799	8.47238	2754	2812.53	8.47335	2377	2394.81	8.47475	1519	1528.67
8.4665	4206	4098.47	8.47583	180	190.504	8.47842	2970	3050.53	8.48656	60	39.5732	8.48038	3406	3599.69	8.48134	2850	3076.62	8.48275	1845	1979.56
8.47449	5428	5213.96	8.48382	203	242.895	8.48641	3851	3882.93	8.49455	43	29.0371	8.48837	4312	4573.31	8.48934	3699	3917.81	8.49074	2342	2529.53
8.48248	6538	6620.02	8.49182	298	307.418	8.49441	4917	4897	8.50254	33	21.9346	8.49637	5466	5751.83	8.49734	4757	4934.18	8.49874	2914	3189.03
8.49047	8372	8352.85	8.49981	349	385.184	8.5024	5907	6107.7	8.51054	34	17.3193	8.50437	6815	7150.32	8.50534	5937	6138.97	8.50674	3687	3966.35
8.49846	10515	10446.3	8.5078	447	477.055	8.5104	7337	7525.35	8.51853	26	15.623	8.51236	8354	8778.44	8.51333	7213	7540.63	8.51473	4627	4866.38
8.50645	12765	12928.1	8.5158	568	583.505	8.51839	9058	9154.19	8.52653	23	15.0908	8.52036	10263	10638.2	8.52133	8849	9140.94	8.52273	5552	5889.59
8.51444	15839	15815.2	8.52379	674	704.489	8.52639	10733	10990.3	8.53452	31	15.2354	8.52836	12144	12721.8	8.52933	10470	10933.3	8.53073	6720	7030.95
8.52243	19164	19110.8	8.53178	763	839.318	8.53439	12823	13020.1	8.54252	22	15.876	8.53635	14547	15011	8.53732	12562	12901	8.53872	7864	8279.05
8.53043	22985	22800.3	8.53978	948	986.526	8.54238	15036	15218	8.55051	16	16.8496	8.54435	17051	17477.4	8.54532	14552	15016.5	8.54672	9191	9615.53
8.53842	26991	26848.3	8.54777	1089	1143.85	8.55038	17397	17547	8.55851	18	18.0449	8.55235	19426	20074	8.55332	17010	17241.2	8.55472	10789	11015
8.54641	31142	31196.7	8.55577	1225	1308.22	8.55837	20095	19958.5	8.5665	20	19.3838	8.56034	22644	22743.8	8.56132	19149	19525.5	8.56272	12084	12445.5
8.5544	35737	35763.8	8.56376	1423	1475.79	8.56637	22618	22393.3	8.57449	23	20.9658	8.56834	25035	25419.5	8.56931	21399	21810.3	8.57071	13728	13869.2
8.56239	40388	40445.6	8.57175	1604	1642.1	8.57436	24687	24783.7	8.58249	28	22.5107	8.57634	27719	28024.8	8.57731	23845	24029	8.57871	15024	15244
8.57038	45288	45118	8.57975	1781	1802.08	8.58236	26867	27055.9	8.59048	19	23.8965	8.58433	30531	30478.2	8.58531	25895	26110.8	8.58671	16467	16525.2
8.57837	49482	49642.4	8.58774	1829	1950.48	8.59036	29014	29133.7	8.59848	30	25.0439	8.59233	32553	32696.5	8.5933	27707	27984.1	8.5947	17764	17668.5
8.58636	54012	53871.6	8.59574	1979	2082.06	8.59835	30907	30943.2	8.60647	24	26	8.60033	34566	34599.9	8.6013	29439	29580.4	8.6027	18746	18631.7
8.59435	57654	57657.4	8.60373	2162	2191.92	8.60635	32672	32416.6	8.61447	31	26.6484	8.60833	36029	36116.8	8.6093	30876	30838.8	8.6107	19170	19377.5
8.60234	60957	60859	8.61173	2163	2275.78	8.61434	33648	33496.7	8.62246	16	27.0059	8.61632	37236	37187.9	8.6173	32057	31709.2	8.61869	20190	19876.6
8.61033	63153	63352	8.61972	2351	2330.29	8.62234	34075	34139.6	8.63045	20	27.0957	8.62432	37627	37770.4	8.62529	32476	32156.3	8.62669	20313	20108.4
8.61832	64784	65035.6	8.62771	2318	2353.21	8.63033	34244	34319.3	8.63845	17	26.9258	8.63232	38388	37840.5	8.63329	32407	32161.6	8.63469	20252	20063.3
8.62631	65990	65840.8	8.63571	2321	2343.53	8.63833	34050	34028.2	8.64644	20	26.4131	8.64031	37808	37395.2	8.64129	31638	31724.9	8.64268	19932	19743.3
8.63431	65382	65736.3	8.6437	2314	2301.67	8.64632	32630	33277.7	8.65444	25	25.6533	8.64831	36718	36452.5	8.64928	31296	30863.8	8.65068	19588	19161.1
8.6423	64298	64723.7	8.6517	2208	2229.36	8.65432	31834	32098.2	8.66243	16	24.625	8.65631	35641	35049.9	8.65728	29831	29612.7	8.65868	18468	18340.2
8.65029	62712	62844.8	8.65969	2080	2129.7	8.66231	30454	30536.4	8.67043	20	23.376	8.66431	33399	33242.6	8.66528	28219	28021.2	8.66667	17482	17313
8.65828	59601	60176.7	8.66768	1981	2006.41	8.67031	28768	28652.9	8.67842	24	21.915	8.6723	31154	31099.3	8.67328	25949	26150.3	8.67467	16297	16119.2
8.66627	56645	56826.3	8.67568	1871	1864.14	8.67831	26176	26520	8.68642	15	20.3223	8.6803	28827	28698.3	8.68127	24150	24070.1	8.68267	14855	14801.2
8.67426	52360	52923.5	8.68367	1683	1708.03	8.6863	24073	24209.8	8.69441	24	18.6777	8.6883	26034	26122.2	8.68927	22033	21850.4	8.69067	13430	13403.8
8.68225	48239	48612.7	8.69167	1471	1543.38	8.6943	21579	21798.4	8.7024	17	16.9746	8.69629	23583	23453.7	8.69727	19638	19562.2	8.69866	12124	11971.2
8.69024	43573	44044.4	8.69966	1297	1375.35	8.70229	19164	19358.5	8.7104	18	15.2393	8.70429	20578	20771	8.70526	17177	17272.7	8.70666	10465	10544.4
8.69823	39174	39366.9	8.70765	1185	1208.7	8.71029	16740	16956.3	8.71839	24	13.5703	8.71229	17985	18144.7	8.71326	15178	15041.1	8.71466	9238	9159.77
8.70622	34436	34718.6	8.71565	998	1047.62	8.71828	14385	14649.2	8.72639	18	12.7959	8.72028	15277	15634.9	8.72126	12798	12917.8	8.72265	7916	7847.41
8.71421	29939	30222.5	8.72364	848	895.527	8.72628	12402	12483.2	8.73438	16	12.0459	8.72828	13065	13289.1	8.72926	10847	10941.9	8.73065	6613	6630.57
8.72221	26047	25981.7	8.73164	695	755.009	8.73427	10565	10492.6	8.74238	13	11.3125	8.73628	10926	11142	8.73725	9270	9141.57	8.73865	5558	5525.38
8.7302	21972	22076.4	8.73963	600	627.817	8.74227	8475	8699.64	8.75037	14	10.6514	8.74427	9125	9215.34	8.74525	7461	7533.08	8.74664	4573	4541.07
8.73819	18567	18564	8.74762	518	514.922	8.75026	6961	7115.41	8.75836	10	10.043	8.75227	7482	7518.9	8.75325	6126	6123	8.75464	3611	3680.85
8.74618	15324	15479.6	8.75562	414	416.583	8.75826	5629	5741.27	8.76636	16	9.51562	8.76027	6069	6052.23	8.76124	4898	4909.39	8.76264	2930	2942.69
8.75417	12970	12837.9	8.76361	316	332.478	8.76625	4506	4570.51	8.77435	20	9.09961	8.76826	4753	4806.52	8.76924	3914	3883.28	8.77064	2323	2320.41
8.76216	10981	10636.4	8.7716	241	261.815	8.77425	3693	3590.26	8.78235	21	8.7832	8.77626	3707	3766.43	8.77724	3121	3030.56	8.77863	1781	1804.81
8.77015	9084	8858.87	8.7796	174	203.511	8.78225	2794	2783.24	8.79034	13	8.51562	8.78426	2847	2912.59	8.78523	2277	2333.89	8.78663	1357	1384.77
8.77814	7778	7478.47	8.78759	144	156.166	8.79024	2199	2129.88	8.79834	9	8.32422	8.79226	2211	2223.18	8.79323	1884	1774.09	8.79462	1020	1048.25
8.78613	6926	6461	8.79559	126	118.362	8.79824	1627	1609.51	8.80633	13	8.22949	8.80025	1720	1675.54	8.80123	1395	1331.55	8.80262	785	782.951
8.79412	6123	5767.62	8.80358	82	88.6701	8.80623	1217	1201.7	8.81433	20	8.16016	8.80825	1305	1247.39	8.80923	1041	987.253	8.81062	605	577.161
8.80211	5714	5357.19	8.81158	64	65.698	8.81423	969	887.158	8.82232	17	8.10352	8.81625	972	917.89	8.81722	813	723.609	8.81862	444	419.96
8.8101	5560	5187.65	8.81957	59	48.2058	8.82222	663	648.035	8.83031	17	8.04883	8.82424	701	668.093	8.82522	569	524.748	8.82661	334	301.751
8.81809	5576	5217.34	8.82756	40	35.0908	8.83022	525	469.019	8.83831	14	8.00293	8.83224	558	481.607	8.83322	451	377.036	8.83461	241	214.225
8.82609	5675	5405.7	8.83556	14	25.4054	8.83821	416	336.99	8.8463	19	7.94727	8.84024	382	344.449	8.84122	341	268.945	8.84261	180	150.392
8.83408	6057	5713.42	8.84355	20	18.3191	8.84621	316	241.001	8.8543	13	7.8916	8.84823	294	245.039	8.84921	246	190.983	8.8506	168	104.528
8.84207	6350	6103.17	8.85155	13	13.2067	8.85421	265	172.168	8.86229	22	7.82324	8.85623	271	174.017	8.85721	214	135.535	8.8586	106	71.9443
8.85006	6759	6539.6	8.85954	14	9.57345	8.8622	192	122.882	8.87029	23	7.70508	8.86423	229	123.903	8.86521	156	96.584	8.8666	85	49.04
8.85805	7012	6989.48	8.86753	9	7.24214	8.8702	167	87.9951	8.87828	16	7.56543	8.87223	141	88.9561	8.8732	135	69.334	8.87459	81	33.206
8.86604	7439	7422.31	8.87553	15	5.67814	8.87819	142	63.6397	8.88627	18	7.38281	8.88022	132	64.8828	8.8812	120	50.5547	8.88259	70	23.4541
8.87403	7877	7810.94	8.88352	9	4.62769	8.88619	121	50.2012	8.89427	13	7.18262	8.88822	111	50.0156	8.8892	99	39.6504	8.89059	56	17.1025
8.88202	7990	8131.98	8.89152	8	3.93803	8.89418	100	41.709	8.90226	13	6.98731	8.89621	96	40.3633	8.89719	94	32.6875	8.89859	41	12.9971
8.89001	8209	8366.48	8.89951	5	3.48395	8.90218	101	36.2861	8.91026	16	6.77832	8.90421	98	34.1309	8.90519	76	28.2168	8.90658	46	10.4219
8.898	8254	8500.44	8.9075	13	3.191	8.91017	96	32.9805	8.91825	12	6.51953	8.91221	83	30.2109	8.91319	72	25.4375	8.91458	42	8.83691
8.90599	8372	8525.06	8.9155	10	3.01089	8.91817	90	30.9609	8.92625	18	6.2666	8.92021	100	27.8076	8.92119	77	23.7803	8.92258	44	7.9082
8.91398	8068	8437.1	8.92349	5	2.91414	8.92616	81	29.8086	8.93424	12	6.66894	8.9282	85	26.3965	8.92918	79	22.8535	8.93057	49	7.42188
8.92197	7829	8238.82	8.93149	9	2.86391	8.93416	90	29.291	8.94223	16	7.00098	8.9362	78	25.6357	8.93718	91	22.4082	8.93857	35	7.16406
8.92996	7486	7937.6	8.93948	8	2.84316	8.94216	74	29.3154	8.95023	20	7.25586	8.9442	77	25.3945	8.94518	52	22.4434	8.94657	42	7.05371
8.93796	7140	7544.62	8.94747	11	2.81754	8.95015	51	29.4971	8.95822	17	7.47363	8.95219	70	25.3535	8.95317	57	22.5576	8.95456	38	7.03223
8.94595	6663	7074.83	8.95547	5	2.78885	8.95815	68	29.8018	8.96622	16	7.63379	8.96019	74	25.3994	8.96117	50	22.7129	8.96256	44	7.06836
8.95394	6076	6545.41	8.96346	8	2.75717	8.96614	80	30.126	8.97421	17	7.76562	8.96819	79	25.5049	8.96917	72	22.8721	8.97056	27	7.09668
8.96193	5626	5975.1	8.97146	7	2.72305	8.97414	75	30.3242	8.98221	14	7.89844	8.97618	80	25.6084	8.97717	46	22.9443	8.97856	39	7.08496
8.96992	5046	5382.48	8.97945	4	2.68796	8.98213	74	30.4189	8.9902	11	8.01562	8.98418	60	25.5039	8.98516	63	22.9385	8.98655	40	7.04981
8.97791	4469	4785.3	8.98744	13	2.68352	8.99013	69	30.2754	8.9982	19	8.10449	8.99218	72	25.3867	8.99316	68	22.8232	8.99455	36	6.97461
8.9859	3867	4199.77	8.99544	3	2.66376	8.99812	77	29.9717	9.00619	10	8.19434	9.00018	71	25.2139	9.00116	64	22.6533	9.00254	34	6.87598
8.99389	3408	3639.5	9.00343	2	2.6441	9.00612	65	29.5918	9.01418	13	8.30664	9.00817	69	24.9502	9.00915	58	22.3838	9.01054	33	6.7666
9.00188	2943	3115.32	9.01143	7	2.63052	9.01412	69	29.1748	9.02218	20	8.40039	9.01617	68	24.6416	9.01715	56	22.0176	9.01854	37	6.6582
9.00987	2432	2635.12	9.01942	6	2.59887	9.02211	64	28.7607	9.03017	9	8.46289	9.02417	61	24.2764	9.02515	55	21.6055	9.02654	24	6.45801
9.01786	2032	2203.86	9.02741	4	2.55764	9.03011	82	28.0596	9.03817	9	8.50879	9.03216	86	23.834	9.03315	60	21.1016	9.03453	33	6.20996
9.02585	1769	1823.78	9.03541	4	2.50978	9.0381	70	27.2236	9.04616	7	8.5459	9.04016	74	23.3555	9.04114	53	20.5547	9.04253	24	5.94141
9.03385	1431	1494.85	9.0434	6	2.45894	9.0461	61	26.3994	9.05415	10	8.5459	9.04816	58	22.8418	9.04914	63	19.9912	9.05053	35	5.66699
9.04184	1152	1214.98	9.0514	3	2.38044	9.05409	58	25.6377	9.06215	15	8.52637	9.05615	67	22.3135	9.05714	67	19.4248	9.05852	35	5.39844
9.04983	1008	980.821	9.05939	7	2.28942	9.06209	77	24.8398	9.07014	12	8.49414	9.06415	75	21.792	9.06513	51	18.8652	9.06652	39	5.03223
9.05782	760	788.025	9.06738	8	2.20017	9.07008	65	23.6045	9.07814	10	8.41504	9.07215	70	21.292	9.07313	55	18.2871	9.07452	27	4.57715
9.06581	621	631.68	9.07538	11	2.27151	9.07808	80	22.1826	9.08613	17	8.31348	9.08014	72	20.7188	9.08113	71	17.5215	9.08252	37	4.14356
9.0738	512	506.715	9.08337	7	2.34006	9.08607	69	20.8057	9.09413	17	8.17578	9.08814	76	20.1533	9.08913	57	16.7715	9.09051	40	4.60254
9.08179	368	408.068	9.09137	3	2.38503	9.09407	67	22.0088	9.10212	19	8.02051	9.09614	79	20.6133	9.09712	68	17.3809	9.09851	37	4.98828
9.08978	346	331.159	9.09936	5	2.41806	9.10206	63	23.0498	9.11012	11	7.86719	9.10414	79	21.0273	9.10512	57	17.9268	9.10651	34	5.29394
9.09777	285	271.842	9.10736	2	2.43629	9.11006	61	23.8311	9.11811	4	7.71777	9.11213	85	21.3398	9.11312	56	18.3018	9.1145	36	5.55859
9.10576	238	226.376	9.11535	6	2.44707	9.11806	78	24.4824	9.1261	11	7.52051	9.12013	74	21.6025	9.12111	51	18.5918	9.1225	31	5.76367
9.11375	198	191.743	9.12334	5	2.45787	9.12605	79	24.9551	9.1341	14	7.32617	9.12813	78	21.8232	9.12911	71	18.8379	9.1305	33	5.93848
9.12174	152	165.458	9.13134	4	2.47946	9.13405	73	25.3398	9.14209	17	7.67285	9.13612	100	22.0225	9.13711	58	19.0645	9.13849	38	6.09375
9.12974	145	145.451	9.13933	2	2.49828	9.14204	67	25.7266	9.15009	23	7.95703	9.14412	84	22.2227	9.14511	51	19.291	9.14649	35	6.22852
9.13773	118	130.085	9.14733	6	2.51718	9.15004	76	26.1465	9.15808	16	8.17773	9.15212	87	22.4707	9.1531	60	19.6113	9.15449	51	6.35352
9.14572	131	118.139	9.15532	7	2.51809	9.15803	79	26.5342	9.16608	21	8.36621	9.16011	111	22.668	9.1611	68	19.8555	9.16248	41	6.44238
9.15371	129	110.034	9.16331	4	2.50895	9.16603	67	26.8262	9.17407	12	8.50684	9.16811	112	22.8213	9.1691	66	20.0479	9.17048	46	6.51269
9.1617	151	106.197	9.17131	4	2.49322	9.17403	77	27.0713	9.18206	13	8.62305	9.17611	120	22.9541	9.17709	88	20.1963	9.17848	31	6.55078
9.16969	116	103.392	9.1793	5	2.47423	9.18202	80	27.166	9.19006	11	8.74121	9.18411	141	23.0234	9.18509	76	20.2627	9.18647	48	6.57129
9.17768	99	101.263	9.1873	11	2.45531	9.19002	84	27.1855	9.19805	15	8.83691	9.1921	135	22.9775	9.19309	80	20.2236	9.19447	54	6.53809
9.18567	132	99.6123	9.19529	11	2.4438	9.19801	81	27.0391	9.20605	16	8.91016	9.2001	120	22.874	9.20109	74	20.1113	9.20247	46	6.47754
9.19366	139	98.291	9.20328	4	2.42126	9.20601	76	26.8105	9.21404	10	8.98438	9.2081	123	22.7148	9.20908	79	19.9639	9.21046	47	6.4043
9.20165	132	97.1894	9.21128	6	2.39883	9.214	95	26.542	9.22204	16	9.0752	9.21609	149	22.5352	9.21708	80	19.7705	9.21846	62	6.32519
9.20964	114	96.2412	9.21927	15	2.3815	9.222	109	26.2402	9.23003	16	9.15332	9.22409	149	22.3105	9.22508	105	19.502	9.22646	68	6.23633
9.21763	145	95.4258	9.22726	8	2.34969	9.22999	102	25.9053	9.23803	22	9.20605	9.23209	152	22.0762	9.23307	91	19.2061	9.23446	60	6.0957
9.22563	137	94.6426	9.23526	8	2.31155	9.23799	79	25.4326	9.24602	15	9.24316	9.24008	168	21.791	9.24107	83	18.8574	9.24245	51	5.9375
9.23362	153	93.7754	9.24325	7	2.27111	9.24598	88	24.9111	9.25401	11	9.27246	9.24808	142	21.5029	9.24907	97	18.501	9.25045	56	5.78418
9.24161	161	92.8926	9.25125	9	2.23172	9.25398	120	24.4307	9.26201	8	9.27832	9.25608	144	21.2461	9.25707	108	18.1699	9.25845	67	5.6543
9.2496	145	91.9326	9.25924	13	2.1713	9.26197	103	23.9795	9.27	12	9.27148	9.26407	170	21.0576	9.26506	122	17.8955	9.26644	68	5.56934
9.25759	155	91.0019	9.26723	8	2.10393	9.26997	95	23.5752	9.278	17	9.25	9.27207	142	20.9883	9.27306	94	17.7197	9.27444	72	5.45508
9.26558	167	90.124	9.27523	9	2.0438	9.27797	119	22.9961	9.28599	13	9.19434	9.28007	156	21.0898	9.28106	120	17.6553	9.28244	82	5.37402
9.27357	179	89.3037	9.28322	7	2.1235	9.28596	150	22.4863	9.29398	14	9.12305	9.28806	164	21.4121	9.28905	105	17.6963	9.29044	72	5.45898
9.28156	182	88.6377	9.29122	11	2.21333	9.29396	142	22.3115	9.30198	16	9.02246	9.29606	171	22.1416	9.29705	114	18.0791	9.29843	72	6.44727
9.28955	180	88.1865	9.29921	10	2.3046	9.30195	132	24.5059	9.30997	14	8.90723	9.30406	168	24.1865	9.30505	135	19.9434	9.30643	80	7.7207
9.29754	189	88.1328	9.3072	11	2.4165	9.30995	159	27.2627	9.31797	10	8.79297	9.31206	184	27.0752	9.31305	143	22.4688	9.31442	82	9.40723
9.30553	195	88.6553	9.3152	13	2.56223	9.31794	138	30.7871	9.32596	16	8.67285	9.32005	195	31.1152	9.32104	129	25.9043	9.32242	98	11.7529
9.31352	208	90.0918	9.32319	13	2.76579	9.32594	149	35.582	9.33396	16	8.52246	9.32805	190	36.8457	9.32904	142	30.7324	9.33042	104	15.0527
9.32151	220	92.8838	9.33119	10	3.05802	9.33393	182	42.1836	9.34195	12	8.37402	9.33605	200	44.9502	9.33704	167	37.5459	9.33842	115	19.6797
9.3295	220	97.5947	9.33918	14	3.47883	9.34193	200	51.3682	9.34995	20	8.66016	9.34404	239	56.3125	9.34503	174	47.1045	9.34641	106	26.124
9.3375	257	105.033	9.34718	11	4.06378	9.34993	216	64.126	9.35794	15	8.90039	9.35204	252	72.0625	9.35303	218	60.3779	9.35441	131	35.0176
9.34549	293	116.185	9.35517	21	4.87418	9.35792	230	81.5986	9.36593	17	9.09277	9.36004	291	93.6269	9.36103	220	78.6025	9.36241	149	47.1553
9.35348	320	132.456	9.36316	13	5.97788	9.36592	253	105.276	9.37393	18	9.26465	9.36803	310	122.684	9.36903	235	103.194	9.3704	144	63.4863
9.36147	306	155.627	9.37116	19	7.4607	9.37391	293	136.94	9.38192	20	9.40723	9.37603	309	161.338	9.37702	292	135.962	9.3784	182	85.1797
9.36946	349	188.858	9.37915	20	9.43327	9.38191	353	178.704	9.38992	13	9.54004	9.38403	421	212.029	9.38502	364	179.026	9.3864	206	113.579
9.37745	413	233.716	9.38715	21	12.0221	9.3899	404	233.005	9.39791	16	9.68262	9.39203	422	277.57	9.39302	392	234.804	9.39439	253	150.241
9.38544	510	293.357	9.39514	37	15.3716	9.3979	506	302.673	9.40591	17	9.8125	9.40002	547	361.039	9.40101	432	305.986	9.40239	276	196.855
9.39343	600	371.393	9.40313	43	19.6326	9.40589	588	390.661	9.4139	11	9.93945	9.40802	662	465.843	9.40901	518	395.523	9.41039	334	255.263
9.40142	749	471.984	9.41113	40	24.9792	9.41389	718	500.231	9.42189	21	10.0801	9.41602	803	595.481	9.41701	681	506.467	9.41839	403	327.348
9.40941	869	599.638	9.41912	51	31.5897	9.42188	811	634.629	9.42989	10	10.248	9.42401	932	753.371	9.42501	853	641.784	9.42638	502	414.932
9.4174	1074	759.023	9.42712	66	39.6347	9.42988	1031	796.909	9.43788	19	10.4229	9.43201	1151	942.702	9.433	991	804.232	9.43438	624	519.671
9.42539	1219	954.859	9.43511	71	49.2559	9.43788	1233	989.735	9.44588	17	10.5986	9.44001	1350	1166.12	9.441	1146	996.134	9.44238	764	642.869
9.43338	1618	1191.56	9.4431	95	60.5826	9.44587	1415	1215	9.45387	19	10.7812	9.448	1605	1425.44	9.449	1413	1219.05	9.45037	873	785.415
9.44138	1779	1472.87	9.4511	136	73.697	9.45387	1706	1473.83	9.46187	18	10.9756	9.456	1907	1721.43	9.45699	1608	1473.62	9.45837	1087	947.552
9.44937	2084	1801.53	9.45909	120	88.6223	9.46186	1927	1766.17	9.46986	11	11.1738	9.464	2280	2053.41	9.46499	1898	1759.25	9.46637	1197	1128.73
9.45736	2447	2178.76	9.46709	149	105.291	9.46986	2300	2090.42	9.47785	17	11.3818	9.47199	2493	2419.08	9.47299	2167	2073.89	9.47436	1396	1327.49
9.46535	2994	2604.01	9.47508	152	123.568	9.47785	2600	2443.28	9.48585	21	11.5869	9.47999	3004	2814.29	9.48099	2556	2413.86	9.48236	1615	1541.26
9.47334	3421	3074.43	9.48307	173	143.231	9.48585	3020	2819.53	9.49384	15	11.7783	9.48799	3485	3232.93	9.48898	2987	2773.76	9.49036	1808	1766.53
9.48133	3865	3584.66	9.49107	234	164.047	9.49384	3380	3212.44	9.50184	17	11.9619	9.49599	3899	3666.96	9.49698	3322	3146.47	9.49836	2091	1998.81
9.48932	4371	4126.66	9.49906	233	185.487	9.50184	3798	3613.57	9.50983	8	12.123	9.50398	4310	4106.59	9.50498	3634	3523.46	9.50635	2167	2233.05
9.49731	5023	4689.84	9.50706	301	207.028	9.50983	4156	4014.18	9.51783	16	12.2676	9.51198	4600	4541.01	9.51297	4001	3895.5	9.51435	2567	2462.54
9.5053	5589	5260.86	9.51505	302	228.095	9.51783	4730	4401.79	9.52582	13	12.3975	9.51998	5100	4957.45	9.52097	4362	4251.14	9.52235	2724	2680.52
9.51329	6022	5824.48	9.52304	357	248.069	9.52583	4934	4764.57	9.53382	22	12.4941	9.52797	5538	5343.1	9.52897	4711	4579.27	9.53034	3027	2880.14
9.52128	6593	6364.05	9.53104	328	266.312	9.53382	5311	5090.8	9.54181	15	12.542	9.53597	5852	5685.31	9.53697	4959	4868.94	9.53834	3045	3054.77
9.52928	6966	6862.27	9.53903	373	282.207	9.54182	5522	5369.26	9.5498	16	12.5576	9.54397	6029	5972.3	9.54496	5164	5109.99	9.54634	3159	3198.29
9.53727	7266	7302.16	9.54703	374	295.185	9.54981	5639	5589.98	9.5578	18	12.8584	9.55196	6420	6193.76	9.55296	5374	5293.62	9.55433	3326	3305.39
9.54526	7745	7667.68	9.55502	414	304.763	9.55781	5781	5744.78	9.56579	16	13.085	9.55996	6465	6341.5	9.56096	5439	5412.9	9.56233	3348	3372.06
9.55325	7754	7945.05	9.56301	406	310.584	9.5658	5922	5827.79	9.57379	19	13.2266	9.56796	6563	6409.97	9.56895	5476	5463.31	9.57033	3326	3395.76
9.56124	8112	8123.57	9.57101	386	312.428	9.5738	5836	5835.87	9.58178	13	13.3047	9.57596	6493	6396.56	9.57695	5470	5442.91	9.57832	3486	3375.61
9.56923	8139	8196.22	9.579	418	310.218	9.58179	5616	5768.74	9.58978	11	13.3184	9.58395	6423	6301.85	9.58495	5290	5352.53	9.58632	3305	3312.39
9.57722	8135	8160.09	9.587	422	304.043	9.58979	5718	5629.03	9.59777	20	13.2812	9.59195	6104	6129.49	9.59295	5188	5195.72	9.59432	3317	3208.55
9.58521	7922	8016.65	9.59499	382	294.14	9.59779	5413	5422.11	9.60576	22	13.21	9.59995	5980	5886.01	9.60094	4919	4978.45	9.60232	3075	3068.05
9.5932	7577	7771.63	9.60298	353	280.889	9.60578	5052	5155.76	9.61376	13	13.0908	9.60794	5550	5580.35	9.60894	4638	4708.8	9.61031	2951	2896.06
9.60119	7127	7434.58	9.61098	317	264.78	9.61378	4741	4839.61	9.62175	14	12.9365	9.61594	5277	5223.43	9.61694	4347	4396.45	9.61831	2648	2698.67
9.60918	6761	7018.33	9.61897	342	246.388	9.62177	4505	4484.71	9.62975	14	12.7666	9.62394	4795	4827.4	9.62493	4018	4052.12	9.62631	2495	2482.55
9.61717	6293	6538.12	9.62697	310	226.338	9.62977	4193	4102.77	9.63774	9	12.5938	9.63193	4307	4404.98	9.63293	3705	3686.89	9.6343	2229	2254.56
9.62516	5723	6010.74	9.63496	280	205.255	9.63776	3635	3705.57	9.64574	20	12.4102	9.63993	3929	3968.84	9.64093	3197	3311.69	9.6423	2011	2021.4
9.63316	5145	5453.51	9.64295	205	183.765	9.64576	3123	3304.37	9.65373	9	12.2197	9.64793	3539	3530.92	9.64893	2834	2936.76	9.6503	1771	1789.29
9.64115	4760	4883.32	9.65095	231	162.439	9.65375	2832	2909.32	9.66173	14	12.0264	9.65592	3036	3101.98	9.65692	2492	2571.21	9.65829	1486	1563.76
9.64914	4108	4315.89	9.65894	164	141.78	9.66175	2475	2529.25	9.66972	13	11.8398	9.66392	2619	2691.18	9.66492	2098	2222.71	9.66629	1324	1349.39
9.65713	3636	3765.07	9.66694	148	122.202	9.66974	2133	2171.36	9.67771	11	11.6621	9.67192	2305	2305.86	9.67292	1981	1897.31	9.67429	1095	1149.76
9.66512	3140	3242.36	9.67493	131	104.017	9.67774	1754	1841.02	9.68571	21	11.5	9.67991	1933	1951.41	9.68091	1617	1599.36	9.68228	957	967.414
9.67311	2741	2756.68	9.68292	115	87.4473	9.68573	1518	1541.74	9.6937	13	11.3438	9.68791	1589	1631.33	9.68891	1322	1331.56	9.69028	778	803.888
9.6811	2221	2314.25	9.69092	77	72.6298	9.69373	1273	1275.36	9.7017	15	11.1924	9.69591	1343	1347.36	9.69691	1070	1095.05	9.69828	679	659.769
9.68909	1912	1918.73	9.69891	74	59.6715	9.70173	1069	1042.34	9.70969	11	11.0527	9.70391	1102	1099.65	9.70491	890	889.696	9.70627	516	534.896
9.69708	1517	1571.45	9.70691	62	48.4779	9.70972	886	841.918	9.71768	15	10.9141	9.7119	912	887.099	9.7129	706	714.333	9.71427	413	428.471
9.70507	1338	1271.75	9.7149	57	38.9681	9.71772	699	672.933	9.72568	12	10.7852	9.7199	732	707.634	9.7209	569	567.243	9.72227	356	339.173
9.71306	1091	1017.59	9.72289	38	31.0171	9.72571	547	532.175	9.73367	7	10.6699	9.7279	585	558.403	9.7289	458	445.562	9.73027	271	265.396
9.72105	837	805.367	9.73089	29	24.4728	9.73371	443	416.756	9.74167	12	10.5547	9.73589	444	436.16	9.73689	409	346.43	9.73826	230	205.356
9.72904	693	630.95	9.73888	31	19.163	9.7417	351	323.501	9.74966	11	10.4395	9.74389	344	337.479	9.74489	266	266.838	9.74626	167	157.216
9.73704	522	489.738	9.74688	27	14.9182	9.7497	278	249.24	9.75766	13	10.334	9.75189	294	258.972	9.75289	224	203.863	9.75426	114	119.152
9.74503	456	377.091	9.75487	11	11.5742	9.75769	214	190.947	9.76565	12	10.459	9.75989	217	197.472	9.76089	161	154.742	9.76225	105	89.4775
9.75302	326	288.521	9.76286	16	8.97354	9.76569	164	145.816	9.77365	13	10.5693	9.76788	156	149.868	9.76888	148	116.925	9.77025	93	66.6621
9.76101	255	219.844	9.77086	13	6.97889	9.77369	106	111.353	9.78164	10	10.6533	9.77588	152	113.484	9.77688	86	88.2041	9.77825	62	49.3574
9.769	212	167.301	9.77885	9	5.4703	9.78168	113	85.3906	9.78963	12	10.7275	9.78388	109	86.0391	9.78488	92	66.6436	9.78624	45	36.3945
9.77699	159	127.556	9.78685	9	4.35182	9.78968	74	66.0576	9.79763	13	10.7891	9.79187	74	65.6084	9.79287	68	50.6611	9.79424	42	26.7803
9.78498	111	97.8359	9.79484	5	3.52685	9.79767	66	51.8438	9.80562	11	10.8457	9.79987	60	50.6885	9.80087	39	38.9512	9.80224	24	19.7324
9.79297	90	75.8643	9.80283	5	2.92571	9.80567	63	41.5185	9.81362	16	10.9043	9.80787	57	39.8418	9.80887	47	30.4658	9.81024	24	14.6289
9.80096	87	59.8086	9.81083	4	2.49253	9.81366	46	34.1006	9.82161	12	10.9541	9.81586	35	32.0576	9.81686	39	24.376	9.81823	14	11.0137
9.80895	72	48.1367	9.81882	1	2.17807	9.82166	34	28.8252	9.82961	11	10.998	9.82386	36	26.5078	9.82486	33	19.9736	9.82623	10	8.45312
9.81694	56	39.6094	9.82682	4	1.9514	9.82965	34	25.0986	9.8376	17	11.042	9.83186	42	22.5762	9.83286	24	16.7861	9.83423	14	6.63477
9.82493	43	33.3857	9.83481	2	1.78985	9.83765	28	22.4834	9.84559	21	11.085	9.83985	36	19.7998	9.84086	23	14.5049	9.84222	9	5.34766
9.83292	37	28.8193	9.84281	1	1.67642	9.84564	38	20.6592	9.85359	9	11.123	9.84785	22	17.8496	9.84885	15	13.3203	9.85022	7	4.41211
9.84092	40	25.4316	9.8508	2	1.5935	9.85364	23	19.4258	9.86158	15	11.1543	9.85585	29	16.4873	9.85685	15	12.5361	9.85822	9	3.72852
9.84891	33	22.8789	9.85879	3	1.53117	9.86163	26	18.5527	9.86958	16	11.1807	9.86384	25	15.6094	9.86485	12	11.9766	9.86621	5	3.22949
9.8569	41	21.8311	9.86679	1	1.48328	9.86963	26	17.9307	9.87757	10	11.2051	9.87184	18	14.9258	9.87284	24	11.581	9.87421	6	3.06836
9.86489	24	21.1094	9.87478	4	1.44578	9.87763	24	17.4756	9.88557	18	11.2217	9.87984	13	14.4404	9.88084	19	11.3242	9.88221	8	2.98144
9.87288	19	20.5693	9.88278	4	1.41453	9.88562	24	17.1348	9.89356	19	11.2344	9.88784	17	14.3838	9.88884	14	11.165	9.8902	7	2.95019
9.88087	32	20.1631	9.89077	1	1.38508	9.89362	20	16.8691	9.90156	18	11.2402	9.89583	17	14.3994	9.89684	13	11.0605	9.8982	4	2.9541
9.88886	30	19.8691	9.89876	3	1.35876	9.90161	15	16.6279	9.90955	8	11.2363	9.90383	13	14.4629	9.90483	15	10.9844	9.9062	3	2.96191
9.89685	28	19.5859	9.90676	5	1.34704	9.90961	23	16.4092	9.91754	17	11.2285	9.91183	15	14.5596	9.91283	17	10.9277	9.91419	10	2.97461
9.90484	14	19.3164	9.91475	3	1.33361	9.9176	14	16.2109	9.92554	13	11.209	9.91982	15	14.6592	9.92083	18	10.8643	9.92219	2	2.99023
9.91283	21	19.0781	9.92275	1	1.31928	9.9256	14	16.1533	9.93353	15	11.1855	9.92782	17	14.7568	9.92882	8	10.79	9.93019	6	3.00195
9.92082	39	18.8877	9.93074	2	1.30141	9.9336	16	16.1074	9.94153	23	11.1611	9.93582	12	14.9023	9.93682	12	10.7383	9.93819	6	3.02637
9.92881	23	18.6846	9.93873	1	1.2829	9.94159	23	16.0352	9.94952	9	11.1318	9.94381	18	15.0859	9.94482	10	10.6953	9.94618	4	3.03809
9.9368	27	18.4854	9.94673	2	1.26296	9.94959	26	15.9502	9.95752	13	11.0938	9.95181	16	15.2822	9.95282	13	10.6533	9.95418	3	3.03906
9.9448	19	18.4473	9.95472	5	1.24243	9.95758	28	15.8594	9.96551	11	11.0557	9.95981	19	15.4639	9.96081	11	10.5879	9.96218	8	3.03906
9.95279	24	18.3906	9.96271	3	1.22073	9.96558	21	15.7656	9.9735	23	11.1514	9.96781	16	15.6396	9.96881	12	10.5039	9.97017	10	3.03711
9.96078	26	18.29	9.97071	4	1.19756	9.97357	20	15.6719	9.9815	20	11.2383	9.9758	19	15.8145	9.97681	6	10.4209	9.97817	4	3.03516
9.96877	21	18.167	9.9787	1	1.1738	9.98157	18	15.5693	9.98949	18	11.3027	9.9838	25	16.0088	9.9848	15	10.4043	9.98617	2	3.02051
9.97676	15	18.0449	9.9867	1	1.14556	9.98956	24	15.4639	9.99749	21	11.3555	9.9918	10	16.1719	9.9928	10	10.3711	9.99416	6	2.99805
9.98475	19	17.9355	9.99469	1	1.11532	9.99756	17	15.3457	10.0055	24	11.4062	9.99979	13	16.3076	10.0008	17	10.3291	10.0022	3	2.94727
9.99274	20	17.8047	10.0027	1	1.08549	10.0055	18	15.2227	10.0135	10	11.456	10.0078	20	16.417	10.0088	15	10.2842	10.0102	2	2.88281
10.0007	16	17.6748	10.0107	3	1.06247	10.0136	16	15.0996	10.0215	18	11.5039	10.0158	18	16.4932	10.0168	16	10.2275	10.0182	6	2.81836
10.0087	16	17.5664	10.0187	1	1.03968	10.0215	21	14.9863	10.0295	20	11.543	10.0238	22	16.5352	10.0248	13	10.1641	10.0261	7	2.83789
10.0167	15	17.4375	10.0267	1	1.01458	10.0295	22	14.874	10.0375	16	11.5781	10.0318	17	16.5283	10.0328	14	10.0879	10.0342	9	2.85644
10.0247	19	17.3086	10.0347	1	0.988493	10.0375	23	14.7373	10.0455	21	11.6074	10.0398	22	16.4766	10.0408	12	10.0059	10.0421	5	2.84082
10.0327	19	17.2627	10.0427	4	0.950705	10.0455	25	14.5869	10.0534	16	11.6338	10.0478	25	16.3848	10.0488	10	9.92285	10.0501	4	2.80762
10.0407	16	17.2041	10.0506	1	0.907755	10.0535	20	14.4365	10.0614	17	11.6602	10.0558	21	16.2549	10.0568	14	9.9043	10.0581	3	2.74805
10.0487	14	17.1455	10.0586	1	0.865756	10.0615	14	14.3701	10.0694	15	11.6816	10.0638	25	16.0918	10.0648	13	9.87793	10.0661	6	2.67676
10.0567	24	17.0869	10.0666	1	0.900479	10.0695	22	14.29	10.0774	17	11.7012	10.0718	16	15.8926	10.0728	9	9.84375	10.0741	7	2.60547
10.0647	20	17.0234	10.0746	1	0.928305	10.0775	21	14.1914	10.0854	21	11.7148	10.0798	12	15.6318	10.0808	8	9.80371	10.0821	2	2.66504
10.0726	18	16.9512	10.0826	5	0.94782	10.0855	23	14.081	10.0934	11	11.7256	10.0878	14	15.3506	10.0888	11	9.76074	10.0901	10	2.71777
10.0806	20	16.8691	10.0906	1	0.963136	10.0935	13	13.9629	10.1014	21	11.7363	10.0958	9	15.2393	10.0968	16	9.71484	10.0981	5	2.77051
10.0886	19	16.7822	10.0986	1	0.973139	10.1015	14	13.8301	10.1094	17	11.7471	10.1037	14	15.0957	10.1048	9	9.66699	10.1061	4	2.81543
10.0966	17	16.6836	10.1066	3	0.980081	10.1095	14	13.6904	10.1174	15	11.7578	10.1118	12	14.9277	10.1128	10	9.61719	10.1141	5	2.85254
10.1046	14	16.5801	10.1146	1	0.985491	10.1175	20	13.5449	10.1254	22	11.7685	10.1197	17	14.748	10.1208	10	9.56445	10.1221	7	2.88574
10.1126	19	16.4775	10.1226	1	0.986278	10.1255	17	13.3984	10.1334	15	11.7793	10.1277	16	14.5586	10.1288	11	9.50586	10.1301	4	2.90723
10.1206	23	16.4248	10.1306	1	0.98476	10.1335	16	13.2529	10.1414	18	11.793	10.1357	13	14.3711	10.1367	13	9.44531	10.1381	3	2.92285
10.1286	12	16.3623	10.1386	2	0.983259	10.1415	9	13.1279	10.1494	18	11.8066	10.1437	19	14.1953	10.1448	10	9.38184	10.1461	5	2.93555
10.1366	18	16.3008	10.1466	1	0.98938	10.1495	14	12.9912	10.1574	15	11.8066	10.1517	15	14.0381	10.1527	9	9.31738	10.1541	3	2.94531
10.1446	18	16.2441	10.1546	3	0.994367	10.1575	18	12.8369	10.1654	13	11.8008	10.1597	19	13.8965	10.1607	10	9.25293	10.1621	5	2.9541
10.1526	26	16.1787	10.1626	3	0.991563	10.1655	15	12.6748	10.1734	16	11.794	10.1677	11	13.7646	10.1687	11	9.18652	10.1701	5	2.95019
10.1606	8	16.1094	10.1706	1	0.98489	10.1735	13	12.5146	10.1814	18	11.8555	10.1757	18	13.6475	10.1767	6	9.11523	10.1781	3	2.94141
10.1685	14	16.0273	10.1785	2	0.978264	10.1814	9	12.4854	10.1893	12	11.9121	10.1837	8	13.542	10.1847	15	9.04395	10.1861	1	2.93164
10.1765	18	15.9404	10.1866	3	0.983133	10.1895	9	12.4443	10.1974	12	11.9541	10.1917	25	13.4482	10.1927	6	8.98535	10.1941	1	2.93262
10.1845	20	15.8496	10.1945	5	0.985268	10.1974	7	12.3867	10.2053	8	11.9893	10.1997	17	13.3555	10.2007	12	8.92676	10.2021	6	2.92871
10.1925	15	15.7578	10.2025	2	0.987429	10.2054	14	12.3213	10.2133	10	12.0244	10.2077	21	13.2676	10.2087	10	8.86133	10.2101	4	2.90527
10.2005	16	15.666	10.2105	2	0.988981	10.2134	17	12.2568	10.2213	14	12.0547	10.2157	9	13.1865	10.2167	11	8.79199	10.2181	5	2.87109
10.2085	20	15.6172	10.2185	2	0.986079	10.2214	15	12.2393	10.2293	22	12.0781	10.2237	21	13.1133	10.2247	7	8.72168	10.2261	4	2.83691
10.2165	15	15.5693	10.2265	4	0.98097	10.2294	11	12.2139	10.2373	21	12.1006	10.2317	18	13.0479	10.2327	5	8.64844	10.2341	4	2.8418
10.2245	12	15.583	10.2345	0	0.974781	10.2374	20	12.1543	10.2453	10	12.1435	10.2397	17	12.9815	10.2407	8	8.57422	10.2421	5	2.8457
10.2325	13	15.5918	10.2425	3	0.968632	10.2454	10	12.0781	10.2533	9	12.1826	10.2477	15	12.9131	10.2487	5	8.49805	10.2501	6	2.82812
10.2405	22	15.5918	10.2505	1	0.954314	10.2534	10	12.002	10.2613	8	12.2139	10.2557	14	12.8477	10.2567	9	8.42188	10.2581	4	2.79883
10.2485	13	15.5859	10.2585	3	0.933744	10.2614	9	12.0254	10.2693	11	12.2412	10.2637	13	12.7852	10.2647	11	8.3457	10.2661	3	2.75488
10.2564	12	15.5762	10.2665	2	0.913423	10.2694	14	12.041	10.2773	9	12.2676	10.2717	22	12.7236	10.2727	15	8.27148	10.2741	6	2.70312
10.2644	16	15.5645	10.2745	2	0.939275	10.2774	20	12.0518	10.2853	14	12.294	10.2797	26	12.6465	10.2807	11	8.19629	10.282	4	2.65234
10.2724	19	15.5518	10.2825	1	0.960967	10.2854	12	12.0508	10.2933	11	12.3203	10.2877	20	12.5479	10.2887	11	8.09863	10.2901	4	2.70117
10.2804	20	15.5352	10.2905	1	0.976665	10.2934	8	12.0449	10.3013	13	12.3447	10.2957	15	12.4512	10.2967	9	7.99023	10.298	2	2.74023
10.2884	15	15.5156	10.2985	2	0.989366	10.3014	12	12.0352	10.3093	21	12.3662	10.3037	24	12.4932	10.3047	8	7.88281	10.306	6	2.77637
10.2964	16	15.4922	10.3065	1	0.999008	10.3094	13	12.0195	10.3173	16	12.3857	10.3117	18	12.5234	10.3127	10	7.90332	10.314	6	2.80566
10.3044	29	15.4639	10.3145	2	1.00468	10.3174	12	12.001	10.3253	12	12.4004	10.3197	14	12.5371	10.3207	9	7.90625	10.322	1	2.83301
10.3124	20	15.4346	10.3224	2	1.00836	10.3254	11	11.9727	10.3332	15	12.4121	10.3277	8	12.543	10.3287	7	7.89941	10.33	4	2.86035
10.3204	18	15.4023	10.3304	1	1.00919	10.3334	15	11.9395	10.3412	17	12.4219	10.3357	17	12.541	10.3367	8	7.88769	10.338	6	2.87891
10.3284	17	15.3682	10.3384	1	1.00862	10.3414	15	11.9062	10.3492	15	12.4307	10.3437	14	12.5332	10.3447	6	7.86816	10.346	2	2.8916
10.3363	18	15.334	10.3464	3	1.00805	10.3494	15	11.8926	10.3572	15	12.4395	10.3517	24	12.5215	10.3527	5	7.84375	10.354	4	2.89941
10.3443	13	15.2969	10.3544	2	1.01453	10.3574	21	11.876	10.3652	14	12.4482	10.3597	9	12.5068	10.3607	4	7.80176	10.362	8	2.90527
10.3523	25	15.2578	10.3624	1	1.01904	10.3653	11	11.8496	10.3732	11	12.4521	10.3676	20	12.4912	10.3687	6	7.75098	10.37	4	2.91113
10.3603	23	15.2158	10.3704	1	1.01828	10.3734	17	11.8203	10.3812	17	12.457	10.3757	10	12.4746	10.3767	5	7.70019	10.378	3	2.9082
10.3683	14	15.1729	10.3784	2	1.01489	10.3813	10	11.79	10.3892	15	12.499	10.3836	13	12.458	10.3847	10	7.74707	10.386	4	2.89941
10.3763	20	15.1299	10.3864	1	1.01148	10.3893	14	11.7539	10.3972	12	12.5391	10.3916	13	12.4531	10.3927	6	7.78809	10.394	3	2.8916
10.3843	16	15.0859	10.3944	4	1.0141	10.3973	18	11.7129	10.4052	16	12.5723	10.3996	16	12.4434	10.4007	21	7.82031	10.402	2	2.89746
10.3923	16	15.041	10.4024	4	1.015	10.4053	12	11.6729	10.4132	26	12.6025	10.4076	12	12.4248	10.4086	12	7.84473	10.41	4	2.90137
10.4003	21	14.9951	10.4104	1	1.01584	10.4133	6	11.6387	10.4212	16	12.6299	10.4156	19	12.4033	10.4167	7	7.86523	10.418	1	2.89062
10.4083	21	14.9492	10.4184	2	1.01754	10.4213	18	11.6045	10.4292	15	12.6562	10.4236	17	12.3799	10.4246	10	7.88086	10.426	1	2.87207
10.4162	17	14.9131	10.4264	1	1.01712	10.4293	18	11.5625	10.4372	21	12.6826	10.4316	12	12.3506	10.4326	11	7.89453	10.434	1	2.85352
10.4242	22	14.8887	10.4344	2	1.01561	10.4373	15	11.5176	10.4452	21	12.7051	10.4396	19	12.3184	10.4406	6	7.9043	10.442	4	2.85352
10.4322	24	14.8887	10.4424	1	1.0122	10.4453	11	11.4541	10.4532	10	12.7256	10.4476	17	12.2783	10.4486	8	7.91309	10.45	3	2.85254
10.4402	28	14.8867	10.4504	3	1.00782	10.4533	17	11.3818	10.4612	23	12.7471	10.4556	11	12.2344	10.4566	11	7.92188	10.458	8	2.83594
10.4482	20	14.8818	10.4583	1	0.995456	10.4613	18	11.3105	10.4692	17	12.7705	10.4636	16	12.1904	10.4646	10	7.92871	10.466	6	2.81055
10.4562	15	14.875	10.4663	2	0.979183	10.4693	10	11.3408	10.4771	18	12.79	10.4716	18	12.1553	10.4726	8	7.93555	10.474	10	2.77637
10.4642	17	14.8613	10.4743	3	0.963002	10.4773	22	11.3623	10.4851	18	12.8096	10.4796	16	12.1172	10.4806	13	7.94043	10.482	6	2.73731
10.4722	27	14.8447	10.4823	3	0.984202	10.4853	14	11.3711	10.4931	21	12.8281	10.4876	21	12.0557	10.4886	9	7.94531	10.49	1	2.69824
10.4802	19	14.8262	10.4903	1	1.0011	10.4933	17	11.3691	10.5011	23	12.8467	10.4956	20	11.9824	10.4966	8	7.94922	10.498	5	2.73633
10.4882	32	14.8047	10.4983	2	1.01321	10.5013	19	11.3633	10.5091	22	12.8594	10.5036	23	11.9092	10.5046	12	7.95312	10.506	6	2.76953
10.4962	13	14.7832	10.5063	1	1.02292	10.5093	17	11.3506	10.5171	26	12.8691	10.5116	22	11.9238	10.5126	14	7.95508	10.514	3	2.79981
10.5041	18	14.7578	10.5143	1	1.02919	10.5173	17	11.334	10.5251	14	12.8779	10.5196	32	11.9346	10.5206	11	7.95606	10.522	3	2.82617
10.5121	23	14.7305	10.5223	3	1.03325	10.5253	16	11.3184	10.5331	30	12.8857	10.5276	25	11.9336	10.5286	13	7.9541	10.53	6	2.85059
10.5201	24	14.7021	10.5303	1	1.03622	10.5333	24	11.3008	10.5411	20	12.8935	10.5356	21	11.9268	10.5366	13	7.95117	10.538	7	2.87402
10.5281	15	14.6709	10.5383	2	1.03602	10.5412	14	11.2822	10.5491	19	12.9023	10.5436	15	11.917	10.5446	15	7.94727	10.5459	1	2.88867
10.5361	19	14.6387	10.5463	1	1.03426	10.5493	10	11.2568	10.5571	27	12.9082	10.5516	25	11.9033	10.5526	14	7.94238	10.554	9	2.89844
10.5441	24	14.6055	10.5543	1	1.03252	10.5572	21	11.2275	10.5651	23	12.9053	10.5596	20	11.8799	10.5606	12	7.93652	10.5619	6	2.90527
10.5521	22	14.5723	10.5623	0	1.03725	10.5652	11	11.1982	10.5731	27	12.8975	10.5676	26	11.8525	10.5686	16	7.92871	10.5699	4	2.91016
10.5601	18	14.5352	10.5703	3	1.0405	10.5732	25	11.1602	10.5811	23	12.8887	10.5756	27	11.8203	10.5766	14	7.9209	10.5779	5	2.91504
10.5681	23	14.4961	10.5783	2	1.03863	10.5812	15	11.1191	10.5891	21	12.9248	10.5836	18	11.7871	10.5846	13	7.91211	10.5859	8	2.91602
10.5761	22	14.456	10.5862	2	1.03422	10.5892	21	11.0703	10.5971	22	12.9551	10.5916	18	11.7529	10.5926	11	7.91211	10.5939	2	2.91309
10.5841	21	14.415	10.5942	2	1.02985	10.5972	15	11.0176	10.6051	14	12.9756	10.5996	20	11.748	10.6006	15	7.91113	10.6019	3	2.90918
10.5921	15	14.3721	10.6022	0	1.03318	10.6052	23	10.9658	10.613	31	12.9912	10.6076	22	11.7393	10.6086	8	7.90723	10.6099	9	2.91016
10.6	15	14.3281	10.6102	5	1.03542	10.6132	22	10.9355	10.6211	21	13.0059	10.6156	21	11.7285	10.6166	9	7.90234	10.6179	4	2.9082
10.608	20	14.2832	10.6182	0	1.03768	10.6212	11	10.9053	10.629	19	13.0244	10.6235	15	11.7158	10.6246	6	7.8916	10.6259	10	2.89844
10.616	22	14.2373	10.6262	1	1.03926	10.6292	11	10.8691	10.637	14	13.042	10.6316	13	11.7012	10.6326	8	7.87891	10.6339	4	2.88281
10.624	20	14.1924	10.6342	2	1.03952	10.6372	18	10.8291	10.645	20	13.0547	10.6395	9	11.6807	10.6406	12	7.86621	10.6419	4	2.86816
10.632	22	14.1885	10.6422	0	1.03879	10.6452	11	10.7793	10.653	19	13.0654	10.6475	20	11.6572	10.6486	12	7.87109	10.6499	3	2.86719
10.64	19	14.1836	10.6502	0	1.03514	10.6532	10	10.7256	10.661	13	13.0693	10.6555	21	11.6299	10.6566	5	7.875	10.6579	7	2.86523
10.648	25	14.1768	10.6582	2	1.03005	10.6612	25	10.6729	10.669	14	13.0713	10.6635	19	11.6016	10.6646	10	7.87402	10.6659	4	2.85059
10.656	21	14.168	10.6662	1	1.02013	10.6692	23	10.6396	10.677	19	13.0732	10.6715	8	11.5713	10.6726	6	7.86816	10.6739	4	2.8291
10.664	18	14.1572	10.6742	3	1.00786	10.6772	21	10.6504	10.685	16	13.082	10.6795	13	11.5381	10.6806	12	7.85547	10.6819	3	2.80273
10.672	19	14.1426	10.6822	2	0.995667	10.6852	10	10.6621	10.693	14	13.0879	10.6875	8	11.5029	10.6885	9	7.83789	10.6899	6	2.77344
10.6799	20	14.125	10.6902	3	1.01119	10.6932	15	10.6631	10.701	19	13.0771	10.6955	12	11.4639	10.6966	9	7.82031	10.6979	3	2.74414
10.6879	13	14.1045	10.6982	1	1.02374	10.7012	12	10.6572	10.709	19	13.0586	10.7035	12	11.4238	10.7045	10	7.84082	10.7059	2	2.77051
10.6959	18	14.083	10.7062	0	1.03293	10.7092	9	10.6523	10.717	8	13.041	10.7115	16	11.3828	10.7125	5	7.8584	10.7139	5	2.7959
10.7039	15	14.0615	10.7142	0	1.04042	10.7172	13	10.6494	10.725	9	13.081	10.7195	15	11.3623	10.7205	12	7.86035	10.7219	1	2.81738
10.7119	14	14.0381	10.7221	2	1.04515	10.7251	8	10.6435	10.733	19	13.1182	10.7275	11	11.3359	10.7285	6	7.85547	10.7299	6	2.83398
10.7199	18	14.0117	10.7301	4	1.048	10.7331	12	10.6318	10.741	14	13.1494	10.7355	12	11.3057	10.7365	5	7.84961	10.7379	3	2.84668
10.7279	9	13.9854	10.7381	0	1.0499	10.7411	15	10.6162	10.749	14	13.1758	10.7435	12	11.2734	10.7445	7	7.86328	10.7459	3	2.85644
10.7359	21	13.956	10.7461	8	1.04929	10.7491	13	10.6016	10.7569	11	13.1982	10.7515	10	11.2412	10.7525	10	7.875	10.7539	6	2.86426
10.7439	14	13.9268	10.7541	3	1.04742	10.7571	6	10.5723	10.7649	11	13.2188	10.7595	11	11.209	10.7605	6	7.88477	10.7619	3	2.87207
10.7519	14	13.8955	10.7621	5	1.04556	10.7651	14	10.5342	10.7729	18	13.2315	10.7675	15	11.1709	10.7685	10	7.8916	10.7699	5	2.88281
10.7599	12	13.8633	10.7701	6	1.04939	10.7731	17	10.4922	10.7809	11	13.2412	10.7755	12	11.127	10.7765	10	7.89648	10.7779	6	2.89062
10.7678	11	13.8281	10.7781	2	1.05204	10.7811	14	10.4482	10.7889	15	13.248	10.7835	13	11.082	10.7845	10	7.89844	10.7859	5	2.89844
10.7758	18	13.79	10.7861	0	1.05032	10.7891	15	10.4043	10.7969	8	13.2539	10.7915	9	11.0615	10.7925	13	7.89941	10.7939	1	2.90234
10.7838	15	13.751	10.7941	3	1.04641	10.7971	14	10.3457	10.8049	14	13.2598	10.7995	13	11.0352	10.8005	14	7.89844	10.8018	8	2.90527
10.7918	17	13.709	10.8021	0	1.04252	10.8051	9	10.2773	10.8129	20	13.2764	10.8075	10	11.0078	10.8085	6	7.89746	10.8099	6	2.9043
10.7998	19	13.667	10.8101	3	1.04555	10.8131	6	10.208	10.8209	25	13.292	10.8155	11	10.9824	10.8165	13	7.89551	10.8178	5	2.90234
10.8078	13	13.623	10.8181	5	1.04811	10.8211	11	10.1777	10.8289	12	13.3037	10.8235	14	10.9541	10.8245	4	7.8916	10.8258	2	2.89941
10.8158	19	13.5771	10.8261	1	1.04907	10.8291	14	10.1465	10.8369	14	13.3096	10.8315	15	10.9199	10.8325	6	7.88769	10.8338	8	2.89453
10.8238	17	13.5303	10.8341	0	1.04923	10.8371	12	10.1045	10.8449	12	13.3135	10.8395	15	10.8838	10.8405	10	7.88184	10.8418	6	2.88769
10.8318	13	13.4824	10.8421	3	1.049	10.8451	10	10.0566	10.8529	10	13.3115	10.8475	6	10.8447	10.8485	17	7.87402	10.8498	1	2.87988
10.8398	15	13.4815	10.85	0	1.04858	10.8531	9	9.97754	10.8609	17	13.3086	10.8555	14	10.7969	10.8565	6	7.86621	10.8578	4	2.87109
10.8478	17	13.4766	10.8581	3	1.04498	10.8611	11	9.88281	10.8689	12	13.3037	10.8635	9	10.7441	10.8645	5	7.85742	10.8658	6	2.86133
10.8558	12	13.4668	10.866	2	1.03982	10.8691	13	9.78906	10.8769	12	13.2988	10.8715	16	10.6914	10.8725	10	7.84668	10.8738	7	2.84863
10.8637	12	13.4551	10.874	3	1.03389	10.8771	9	9.86621	10.8849	12	13.294	10.8795	19	10.6992	10.8805	7	7.83496	10.8818	3	2.83496
10.8717	19	13.4385	10.882	4	1.02759	10.8851	10	9.93457	10.8928	18	13.2822	10.8874	5	10.708	10.8885	5	7.81934	10.8898	1	2.82031
10.8797	9	13.4209	10.89	0	1.02133	10.8931	10	10.0029	10.9009	10	13.2598	10.8955	13	10.7148	10.8965	5	7.80273	10.8978	4	2.80566
10.8877	7	13.4023	10.898	0	1.03019	10.901	8	10.0771	10.9088	19	13.2373	10.9034	10	10.7217	10.9045	13	7.78613	10.9058	2	2.79102
10.8957	12	13.3867	10.906	1	1.03795	10.909	10	10.1435	10.9168	7	13.2685	10.9114	9	10.7129	10.9125	14	7.78223	10.9138	2	2.78711
10.9037	18	13.3691	10.914	0	1.04396	10.917	11	10.207	10.9248	17	13.2998	10.9194	9	10.6953	10.9205	9	7.77734	10.9218	0	2.80176
10.9117	10	13.3486	10.922	1	1.04909	10.925	15	10.2607	10.9328	20	13.3467	10.9274	8	10.6777	10.9285	3	7.75098	10.9298	5	2.81641
10.9197	18	13.3271	10.93	0	1.0517	10.933	11	10.3105	10.9408	14	13.3896	10.9354	9	10.7949	10.9365	12	7.71289	10.9378	4	2.8291
10.9277	23	13.3037	10.938	0	1.05306	10.941	17	10.3584	10.9488	12	13.4238	10.9434	10	10.9043	10.9445	4	7.67481	10.9458	1	2.84082
10.9357	20	13.2803	10.946	3	1.05444	10.949	10	10.4053	10.9568	11	13.4541	10.9514	8	10.9971	10.9525	6	7.72656	10.9538	4	2.85059
10.9436	10	13.2529	10.954	0	1.05442	10.957	17	10.4482	10.9648	15	13.4824	10.9594	16	11.082	10.9605	9	7.76953	10.9618	2	2.85938
10.9516	9	13.2246	10.962	2	1.05319	10.965	15	10.4785	10.9728	19	13.5059	10.9674	17	11.1631	10.9685	10	7.80566	10.9698	1	2.86816
10.9596	17	13.1953	10.97	1	1.05197	10.973	20	10.5039	10.9808	22	13.5273	10.9754	21	11.2422	10.9764	10	7.83496	10.9778	2	2.88281
10.9676	12	13.1641	10.978	4	1.05486	10.981	14	10.5225	10.9888	21	13.5391	10.9834	15	11.3203	10.9845	7	7.8584	10.9858	8	2.89746
10.9756	18	13.1309	10.986	2	1.05672	10.989	12	10.5381	10.9968	20	13.5479	10.9914	17	11.3945	10.9924	8	7.87988	10.9938	7	2.90918
10.9836	11	13.0938	10.9939	2	1.05519	10.997	13	10.5527	11.0048	19	13.5557	10.9994	10	11.4658	11.0004	9	7.89941	11.0018	5	2.91992
10.9916	17	13.0547	11.0019	1	1.05196	11.005	17	10.5527	11.0128	24	13.5752	11.0074	23	11.5283	11.0084	12	7.91797	11.0098	3	2.92969
10.9996	11	13.0146	11.0099	5	1.04873	11.013	13	10.544	11.0208	18	13.5908	11.0154	17	11.585	11.0164	10	7.93066	11.0178	6	2.93848
11.0076	17	12.9727	11.0179	1	1.05186	11.021	14	10.5352	11.0288	14	13.5947	11.0234	21	11.6426	11.0244	13	7.94043	11.0258	5	2.94629
11.0156	16	12.9307	11.0259	1	1.05422	11.029	17	10.5654	11.0367	20	13.5928	11.0314	27	11.7236	11.0324	10	7.95117	11.0338	4	2.95312
11.0236	13	12.8838	11.0339	2	1.05467	11.037	18	10.5947	11.0448	30	13.5908	11.0394	14	11.8008	11.0404	13	7.96582	11.0418	3	2.95898
11.0315	22	12.835	11.0419	0	1.05414	11.045	17	10.6074	11.0527	28	13.6055	11.0474	13	11.8623	11.0484	16	7.97852	11.0498	5	2.96387
11.0395	14	12.7861	11.0499	0	1.0528	11.053	23	10.6104	11.0607	22	13.6143	11.0554	14	11.915	11.0564	10	7.98828	11.0578	6	2.96875
11.0475	13	12.7881	11.0579	0	1.05102	11.061	19	10.5947	11.0687	19	13.623	11.0634	20	11.9678	11.0644	6	7.99609	11.0657	4	2.97168
11.0555	13	12.7861	11.0659	1	1.04884	11.0689	22	10.5703	11.0767	30	13.6367	11.0714	21	12.043	11.0724	16	8.00293	11.0738	1	2.97461
11.0635	21	12.7744	11.0739	1	1.04643	11.077	10	10.5459	11.0847	33	13.6435	11.0794	15	12.1113	11.0804	14	8.00488	11.0817	4	2.97656
11.0715	20	12.7578	11.0819	1	1.04388	11.0849	17	10.6143	11.0927	19	13.6484	11.0874	22	12.1758	11.0884	15	8.00488	11.0897	7	2.97754
11.0795	20	12.7354	11.0899	4	1.04123	11.0929	12	10.6777	11.1007	22	13.6494	11.0954	15	12.2402	11.0964	9	8.00195	11.0977	5	2.97754
11.0875	8	12.7109	11.0979	1	1.03853	11.1009	23	10.7295	11.1087	18	13.6494	11.1034	21	12.3018	11.1044	13	7.99902	11.1057	2	2.97656
11.0955	13	12.6855	11.1059	4	1.03997	11.1089	25	10.7764	11.1167	20	13.6279	11.1114	15	12.3623	11.1124	13	7.99609	11.1137	3	2.97461
11.1035	17	12.6758	11.1138	1	1.04137	11.1169	16	10.8164	11.1247	26	13.5947	11.1194	27	12.415	11.1204	7	7.99805	11.1217	4	2.97363
11.1114	13	12.6631	11.1219	1	1.04274	11.1249	18	10.8535	11.1327	26	13.5625	11.1274	23	12.4629	11.1284	7	7.99805	11.1297	4	2.98047
11.1194	17	12.6455	11.1298	3	1.04409	11.1329	16	10.8887	11.1407	25	13.6309	11.1354	16	12.5117	11.1364	9	7.98144	11.1377	4	2.98438
11.1274	17	12.626	11.1378	3	1.04528	11.1409	12	10.919	11.1487	18	13.6904	11.1433	18	12.5762	11.1444	12	7.95703	11.1457	0	2.98926
11.1354	14	12.6025	11.1458	3	1.04575	11.1489	10	10.9463	11.1567	24	13.7275	11.1514	19	12.6357	11.1524	8	7.93262	11.1537	3	2.99609
11.1434	10	12.5771	11.1538	2	1.04622	11.1569	15	10.9658	11.1647	14	13.7539	11.1593	13	12.6885	11.1604	8	7.97266	11.1617	3	3.00098
11.1514	12	12.5508	11.1618	0	1.04798	11.1649	17	10.9815	11.1727	24	13.7803	11.1674	17	12.7383	11.1684	7	8.00684	11.1697	0	3.00488
11.1594	13	12.5234	11.1698	0	1.04819	11.1729	9	10.9971	11.1806	21	13.8076	11.1753	14	12.7891	11.1764	14	8.04004	11.1777	4	3.01367
11.1674	15	12.4961	11.1778	2	1.04842	11.1809	17	11.0254	11.1886	16	13.833	11.1833	6	12.8398	11.1844	12	8.06738	11.1857	3	3.01856
11.1754	23	12.4639	11.1858	1	1.0488	11.1889	12	11.0508	11.1966	17	13.8457	11.1913	16	12.8916	11.1924	11	8.0918	11.1937	5	3.02148
11.1834	16	12.4297	11.1938	1	1.04873	11.1969	5	11.0596	11.2046	18	13.8535	11.1993	12	12.9395	11.2004	9	8.11328	11.2017	5	3.02344
11.1914	14	12.3945	11.2018	1	1.04601	11.2049	11	11.0596	11.2126	16	13.8613	11.2073	16	12.9854	11.2084	12	8.125	11.2097	5	3.02539
11.1994	16	12.3584	11.2098	4	1.04198	11.2129	10	11.0605	11.2206	18	13.8867	11.2153	17	13.0234	11.2164	9	8.13184	11.2177	4	3.03418
11.2073	16	12.3223	11.2178	0	1.03799	11.2209	15	11.1104	11.2286	15	13.9102	11.2233	16	13.0576	11.2244	11	8.13281	11.2257	5	3.04004
11.2153	7	12.2832	11.2258	3	1.04086	11.2289	18	11.1494	11.2366	18	13.9248	11.2313	9	13.0908	11.2324	10	8.13086	11.2337	8	3.04688
11.2233	10	12.2422	11.2338	2	1.04282	11.2369	14	11.1826	11.2446	15	13.9336	11.2393	17	13.127	11.2404	12	8.12891	11.2417	1	3.05566
11.2313	16	12.1973	11.2418	2	1.04273	11.2448	15	11.2139	11.2526	21	13.9404	11.2473	10	13.1611	11.2484	7	8.1582	11.2497	4	3.06152
11.2393	14	12.1514	11.2498	4	1.04164	11.2529	11	11.2412	11.2606	14	13.9404	11.2553	16	13.1758	11.2563	15	8.18164	11.2577	2	3.06738
11.2473	17	12.1055	11.2577	1	1.03954	11.2608	10	11.2676	11.2686	13	13.9385	11.2633	10	13.1816	11.2644	12	8.19922	11.2657	3	3.07324
11.2553	21	12.1055	11.2657	0	1.03695	11.2688	14	11.2881	11.2766	11	13.9355	11.2713	14	13.1865	11.2723	10	8.21289	11.2737	3	3.07812
11.2633	15	12.1006	11.2737	0	1.03437	11.2768	12	11.3057	11.2846	17	13.9385	11.2793	19	13.2656	11.2803	13	8.22363	11.2817	3	3.0791
11.2713	21	12.0859	11.2817	2	1.03431	11.2848	13	11.3242	11.2926	19	13.9346	11.2873	19	13.3379	11.2883	8	8.22949	11.2897	2	3.0791
11.2793	11	12.0674	11.2897	2	1.03426	11.2928	9	11.3467	11.3006	13	13.9297	11.2953	15	13.3994	11.2963	4	8.23242	11.2977	5	3.07812

## Sheet: Fig 5(a)
Fig 5a
850oC		900oC		1100oC
2theta	Intensity	2theta	Intensity	2theta	Intensity
12.0284	1972	12.0284	2130	11.8711	856
12.0941	1967	12.0941	2116	11.9367	868
12.1597	2017	12.1597	2052	12.0024	878
12.2254	2008	12.2254	2107	12.068	907
12.291	1990	12.291	1938	12.1337	846
12.3567	1984	12.3567	2007	12.1993	871
12.4223	1959	12.4223	2142	12.265	866
12.488	2047	12.488	2060	12.3306	836
12.5536	2006	12.5536	2083	12.3963	822
12.6193	1969	12.6193	2103	12.4619	887
12.6849	1951	12.6849	2110	12.5276	818
12.7506	2008	12.7506	2104	12.5932	880
12.8162	1984	12.8162	2033	12.6589	839
12.8819	1888	12.8819	2107	12.7245	829
12.9475	1966	12.9475	2164	12.7902	864
13.0132	1950	13.0132	2095	12.8558	871
13.0788	2023	13.0788	2064	12.9215	879
13.1445	1942	13.1445	2067	12.9871	840
13.2102	2036	13.2102	2171	13.0528	844
13.2758	1974	13.2758	2018	13.1184	912
13.3415	1975	13.3415	2036	13.1841	903
13.4071	1997	13.4071	2079	13.2497	891
13.4728	1929	13.4728	2096	13.3154	834
13.5384	1966	13.5384	2061	13.381	905
13.6041	1905	13.6041	2064	13.4467	872
13.6697	1984	13.6697	2154	13.5124	853
13.7354	1931	13.7354	2013	13.578	821
13.801	2036	13.801	2098	13.6437	855
13.8667	1906	13.8667	2135	13.7093	848
13.9323	1952	13.9323	2044	13.775	864
13.998	1957	13.998	2089	13.8406	868
14.0636	1974	14.0636	2123	13.9063	926
14.1293	1939	14.1293	2043	13.9719	875
14.1949	1923	14.1949	2025	14.0376	884
14.2606	1916	14.2606	2008	14.1032	841
14.3262	1883	14.3262	2002	14.1689	801
14.3919	1931	14.3919	2122	14.2345	846
14.4575	1918	14.4575	2086	14.3002	853
14.5232	1883	14.5232	1982	14.3658	847
14.5888	1966	14.5888	1996	14.4315	870
14.6545	1861	14.6545	2132	14.4971	893
14.7201	1967	14.7201	2109	14.5628	917
14.7858	1964	14.7858	2031	14.6284	890
14.8514	1915	14.8514	1987	14.6941	902
14.9171	1935	14.9171	2076	14.7597	903
14.9827	1875	14.9827	2056	14.8254	826
15.0484	1890	15.0484	2005	14.891	888
15.114	1929	15.114	2096	14.9567	812
15.1797	1963	15.1797	1995	15.0223	855
15.2453	2028	15.2453	2164	15.088	943
15.311	1942	15.311	2056	15.1536	868
15.3766	1913	15.3766	2009	15.2193	867
15.4423	1881	15.4423	2099	15.2849	840
15.508	1878	15.508	2027	15.3506	881
15.5736	2004	15.5736	2110	15.4162	892
15.6393	1936	15.6393	2176	15.4819	852
15.7049	1990	15.7049	2137	15.5475	879
15.7706	2060	15.7706	2124	15.6132	831
15.8362	1959	15.8362	2063	15.6788	871
15.9019	1961	15.9019	2038	15.7445	872
15.9675	1998	15.9675	1990	15.8102	864
16.0332	1990	16.0332	1990	15.8758	867
16.0988	1937	16.0988	2025	15.9415	860
16.1645	1994	16.1645	2078	16.0071	898
16.2301	1911	16.2301	2086	16.0728	861
16.2958	1961	16.2958	1996	16.1384	895
16.3614	1966	16.3614	1991	16.2041	823
16.4271	1968	16.4271	2107	16.2697	933
16.4927	1891	16.4927	2017	16.3354	922
16.5584	2019	16.5584	2060	16.401	900
16.624	1919	16.624	2058	16.4667	851
16.6897	2001	16.6897	2042	16.5323	873
16.7553	1947	16.7553	2107	16.598	811
16.821	1935	16.821	2111	16.6636	848
16.8866	1919	16.8866	2036	16.7293	827
16.9523	1936	16.9523	2019	16.7949	897
17.0179	1988	17.0179	2096	16.8606	898
17.0836	1961	17.0836	1982	16.9262	912
17.1492	1860	17.1492	2103	16.9919	901
17.2149	1992	17.2149	2074	17.0575	887
17.2805	1887	17.2805	2106	17.1232	917
17.3462	1996	17.3462	2034	17.1888	802
17.4118	1859	17.4118	2059	17.2545	927
17.4775	1962	17.4775	2000	17.3201	872
17.5431	1918	17.5431	2076	17.3858	908
17.6088	1947	17.6088	2034	17.4514	869
17.6744	1823	17.6744	2110	17.5171	843
17.7401	1969	17.7401	2022	17.5827	868
17.8058	1906	17.8058	2082	17.6484	858
17.8714	1910	17.8714	1981	17.714	841
17.9371	1945	17.9371	2108	17.7797	879
18.0027	2007	18.0027	1988	17.8453	850
18.0684	1887	18.0684	1983	17.911	794
18.134	1962	18.134	2000	17.9766	894
18.1997	1887	18.1997	2068	18.0423	844
18.2653	1889	18.2653	2071	18.1079	850
18.331	1949	18.331	2070	18.1736	893
18.3966	1823	18.3966	1945	18.2393	906
18.4623	1950	18.4623	2050	18.3049	885
18.5279	1914	18.5279	2018	18.3706	835
18.5936	1892	18.5936	2091	18.4362	806
18.6592	1866	18.6592	2050	18.5019	825
18.7249	1879	18.7249	1997	18.5675	869
18.7905	1847	18.7905	2014	18.6332	831
18.8562	1957	18.8562	2100	18.6988	871
18.9218	1923	18.9218	2073	18.7645	850
18.9875	1889	18.9875	2049	18.8301	836
19.0531	1886	19.0531	2003	18.8958	867
19.1188	1893	19.1188	2047	18.9614	827
19.1844	1862	19.1844	2034	19.0271	830
19.2501	1867	19.2501	2056	19.0927	843
19.3157	1923	19.3157	2048	19.1584	828
19.3814	1863	19.3814	2080	19.224	845
19.447	1825	19.447	2067	19.2897	832
19.5127	1860	19.5127	2067	19.3553	849
19.5783	1858	19.5783	2040	19.421	871
19.644	1861	19.644	1958	19.4866	855
19.7096	1843	19.7096	2029	19.5523	881
19.7753	1806	19.7753	1964	19.6179	860
19.8409	1928	19.8409	2065	19.6836	828
19.9066	1938	19.9066	2116	19.7492	840
19.9722	1936	19.9722	1959	19.8149	913
20.0379	1833	20.0379	2038	19.8805	834
20.1035	1930	20.1035	2108	19.9462	850
20.1692	1874	20.1692	2069	20.0118	853
20.2349	1919	20.2349	2011	20.0775	833
20.3005	1872	20.3005	1995	20.1431	833
20.3662	1936	20.3662	1978	20.2088	778
20.4318	1899	20.4318	2086	20.2744	820
20.4975	1914	20.4975	2014	20.3401	861
20.5631	1874	20.5631	1986	20.4057	866
20.6288	1903	20.6288	1985	20.4714	828
20.6944	1952	20.6944	1946	20.5371	846
20.7601	1886	20.7601	1929	20.6027	867
20.8257	1912	20.8257	2090	20.6684	865
20.8914	1911	20.8914	2023	20.734	870
20.957	1867	20.957	2034	20.7997	883
21.0227	1966	21.0227	2036	20.8653	876
21.0883	1928	21.0883	1998	20.931	939
21.154	1937	21.154	2025	20.9966	827
21.2196	1958	21.2196	2052	21.0623	859
21.2853	1956	21.2853	1918	21.1279	869
21.3509	1881	21.3509	1951	21.1936	852
21.4166	1858	21.4166	1969	21.2592	868
21.4822	1852	21.4822	2061	21.3249	897
21.5479	1936	21.5479	1966	21.3905	833
21.6135	1911	21.6135	1953	21.4562	841
21.6792	2006	21.6792	1982	21.5218	845
21.7448	1866	21.7448	2006	21.5875	849
21.8105	1893	21.8105	2048	21.6531	916
21.8761	1901	21.8761	1951	21.7188	834
21.9418	1911	21.9418	2048	21.7844	857
22.0074	1927	22.0074	2087	21.8501	884
22.0731	1989	22.0731	2093	21.9157	853
22.1387	1938	22.1387	2088	21.9814	829
22.2044	2048	22.2044	1941	22.047	880
22.27	1973	22.27	2039	22.1127	854
22.3357	1863	22.3357	2101	22.1783	841
22.4013	1990	22.4013	1950	22.244	881
22.467	1998	22.467	1961	22.3096	890
22.5327	1961	22.5327	2020	22.3753	901
22.5983	1825	22.5983	2008	22.4409	829
22.664	1867	22.664	2036	22.5066	853
22.7296	2019	22.7296	1965	22.5722	856
22.7953	1896	22.7953	1950	22.6379	847
22.8609	1897	22.8609	2021	22.7035	845
22.9266	1939	22.9266	2062	22.7692	866
22.9922	1993	22.9922	2067	22.8349	889
23.0579	1951	23.0579	2009	22.9005	826
23.1235	1894	23.1235	1985	22.9662	880
23.1892	1867	23.1892	2020	23.0318	815
23.2548	1958	23.2548	1954	23.0975	858
23.3205	1839	23.3205	2050	23.1631	876
23.3861	1911	23.3861	1951	23.2288	789
23.4518	1921	23.4518	1995	23.2944	864
23.5174	1962	23.5174	2014	23.3601	907
23.5831	1888	23.5831	2079	23.4257	846
23.6487	1996	23.6487	1957	23.4914	833
23.7144	1936	23.7144	1911	23.557	816
23.78	1980	23.78	2038	23.6227	854
23.8457	1911	23.8457	1982	23.6883	890
23.9113	1780	23.9113	2042	23.754	901
23.977	1952	23.977	2028	23.8196	854
24.0426	1847	24.0426	2007	23.8853	875
24.1083	1841	24.1083	2043	23.9509	833
24.1739	1875	24.1739	2040	24.0166	860
24.2396	1912	24.2396	1983	24.0822	898
24.3052	1837	24.3052	1986	24.1479	868
24.3709	1860	24.3709	2031	24.2135	818
24.4365	1898	24.4365	1943	24.2792	883
24.5022	1879	24.5022	1981	24.3448	828
24.5678	1861	24.5678	1974	24.4105	886
24.6335	1872	24.6335	1988	24.4761	863
24.6991	1852	24.6991	1959	24.5418	849
24.7648	1894	24.7648	1965	24.6074	859
24.8305	1849	24.8305	2026	24.6731	894
24.8961	1886	24.8961	1944	24.7387	816
24.9618	1841	24.9618	2009	24.8044	815
25.0274	1813	25.0274	2001	24.87	829
25.0931	1876	25.0931	1929	24.9357	853
25.1587	1871	25.1587	1986	25.0013	815
25.2244	1904	25.2244	2004	25.067	835
25.29	1960	25.29	1904	25.1327	890
25.3557	1827	25.3557	1958	25.1983	830
25.4213	1849	25.4213	1912	25.264	882
25.487	1909	25.487	1988	25.3296	830
25.5526	1873	25.5526	2012	25.3953	844
25.6183	1850	25.6183	1926	25.4609	851
25.6839	1890	25.6839	1910	25.5266	826
25.7496	1881	25.7496	1929	25.5922	879
25.8152	1820	25.8152	2034	25.6579	816
25.8809	1801	25.8809	2004	25.7235	852
25.9465	1890	25.9465	1939	25.7892	876
26.0122	1819	26.0122	1912	25.8548	782
26.0778	1866	26.0778	2040	25.9205	848
26.1435	1856	26.1435	2016	25.9861	847
26.2091	1873	26.2091	2075	26.0518	862
26.2748	1879	26.2748	2030	26.1174	878
26.3404	1856	26.3404	2003	26.1831	809
26.4061	1882	26.4061	1904	26.2487	848
26.4717	1840	26.4717	2104	26.3144	853
26.5374	1884	26.5374	1987	26.38	839
26.603	1803	26.603	2007	26.4457	868
26.6687	1907	26.6687	2057	26.5113	891
26.7343	1882	26.7343	1919	26.577	883
26.8	1894	26.8	1950	26.6426	852
26.8656	1790	26.8656	1948	26.7083	851
26.9313	1859	26.9313	1946	26.7739	876
26.9969	1846	26.9969	2020	26.8396	940
27.0626	1816	27.0626	2001	26.9052	847
27.1283	1881	27.1283	1933	26.9709	840
27.1939	1878	27.1939	1972	27.0365	816
27.2596	1856	27.2596	1991	27.1022	870
27.3252	1942	27.3252	2025	27.1678	892
27.3909	1827	27.3909	2013	27.2335	837
27.4565	1818	27.4565	1990	27.2991	883
27.5222	1825	27.5222	2060	27.3648	866
27.5878	1841	27.5878	1990	27.4305	845
27.6535	1857	27.6535	1961	27.4961	819
27.7191	1829	27.7191	2035	27.5618	903
27.7848	1828	27.7848	2020	27.6274	849
27.8504	1845	27.8504	1976	27.6931	880
27.9161	1815	27.9161	1956	27.7587	882
27.9817	1874	27.9817	1962	27.8244	832
28.0474	1790	28.0474	1929	27.89	877
28.113	1775	28.113	2007	27.9557	794
28.1787	1864	28.1787	2004	28.0213	858
28.2443	1837	28.2443	1997	28.087	875
28.31	1913	28.31	2002	28.1526	882
28.3756	1942	28.3756	1953	28.2183	809
28.4413	1893	28.4413	2007	28.2839	823
28.5069	1836	28.5069	1977	28.3496	861
28.5726	1882	28.5726	2005	28.4152	873
28.6382	1895	28.6382	1958	28.4809	867
28.7039	1891	28.7039	2001	28.5465	910
28.7695	1852	28.7695	2006	28.6122	898
28.8352	1855	28.8352	1997	28.6778	861
28.9008	1914	28.9008	2006	28.7435	818
28.9665	1874	28.9665	1965	28.8091	903
29.0321	1793	29.0321	1967	28.8748	839
29.0978	1898	29.0978	1980	28.9404	900
29.1634	1788	29.1634	1944	29.0061	823
29.2291	1852	29.2291	2023	29.0717	828
29.2947	1876	29.2947	1945	29.1374	891
29.3604	1780	29.3604	1992	29.203	869
29.4261	1822	29.4261	2041	29.2687	866
29.4917	1862	29.4917	2020	29.3343	877
29.5574	1919	29.5574	1999	29.4	832
29.623	1987	29.623	1938	29.4656	869
29.6887	1920	29.6887	1991	29.5313	870
29.7543	1886	29.7543	1948	29.5969	887
29.82	1961	29.82	1985	29.6626	827
29.8856	1902	29.8856	2096	29.7282	883
29.9513	1940	29.9513	2032	29.7939	897
30.0169	1986	30.0169	1971	29.8596	904
30.0826	1877	30.0826	1957	29.9252	828
30.1482	1882	30.1482	1980	29.9909	834
30.2139	1902	30.2139	2013	30.0565	839
30.2795	1876	30.2795	2011	30.1222	857
30.3452	1964	30.3452	1980	30.1878	879
30.4108	1866	30.4108	1943	30.2535	866
30.4765	1897	30.4765	2083	30.3191	891
30.5421	1909	30.5421	2024	30.3848	869
30.6078	1915	30.6078	2049	30.4504	879
30.6734	1834	30.6734	1997	30.5161	858
30.7391	1830	30.7391	1940	30.5817	832
30.8047	1984	30.8047	2064	30.6474	831
30.8704	1886	30.8704	1941	30.713	869
30.936	1864	30.936	2001	30.7787	859
31.0017	1976	31.0017	2007	30.8443	887
31.0673	1911	31.0673	2071	30.91	883
31.133	1906	31.133	2049	30.9756	820
31.1986	1908	31.1986	2012	31.0413	915
31.2643	1941	31.2643	1981	31.1069	877
31.3299	1994	31.3299	2023	31.1726	877
31.3956	1878	31.3956	2107	31.2382	897
31.4612	1977	31.4612	2002	31.3039	856
31.5269	2021	31.5269	2097	31.3695	834
31.5925	2188	31.5925	2131	31.4352	866
31.6582	2124	31.6582	2011	31.5008	896
31.7238	2011	31.7238	2043	31.5665	899
31.7895	1986	31.7895	1987	31.6321	875
31.8552	1924	31.8552	2012	31.6978	886
31.9208	1964	31.9208	1958	31.7634	863
31.9865	1808	31.9865	1986	31.8291	839
32.0521	1932	32.0521	1979	31.8947	886
32.1178	1954	32.1178	2021	31.9604	824
32.1834	1955	32.1834	2026	32.026	907
32.2491	1859	32.2491	1975	32.0917	833
32.3147	2050	32.3147	2069	32.1574	874
32.3804	1953	32.3804	2002	32.223	833
32.446	1937	32.446	2054	32.2887	865
32.5117	1962	32.5117	2016	32.3543	883
32.5773	1870	32.5773	2044	32.42	890
32.643	1840	32.643	2014	32.4856	883
32.7086	1931	32.7086	2052	32.5513	917
32.7743	1948	32.7743	2057	32.6169	892
32.8399	1914	32.8399	2108	32.6826	856
32.9056	1881	32.9056	2067	32.7482	839
32.9712	1865	32.9712	1963	32.8139	841
33.0369	1806	33.0369	2014	32.8795	822
33.1025	1962	33.1025	2076	32.9452	819
33.1682	1870	33.1682	2059	33.0108	855
33.2338	1928	33.2338	2021	33.0765	875
33.2995	1943	33.2995	2066	33.1421	833
33.3651	1924	33.3651	2062	33.2078	876
33.4308	1909	33.4308	2068	33.2734	880
33.4964	1967	33.4964	2083	33.3391	853
33.5621	1825	33.5621	2020	33.4047	861
33.6277	1886	33.6277	2077	33.4704	910
33.6934	1971	33.6934	2012	33.536	896
33.759	1912	33.759	2032	33.6017	827
33.8247	1845	33.8247	2031	33.6673	870
33.8903	1853	33.8903	2114	33.733	896
33.956	1948	33.956	1998	33.7986	929
34.0216	1918	34.0216	2139	33.8643	863
34.0873	1880	34.0873	2041	33.9299	841
34.153	1918	34.153	2032	33.9956	868
34.2186	1932	34.2186	2054	34.0612	889
34.2843	2020	34.2843	2090	34.1269	879
34.3499	2076	34.3499	2046	34.1925	892
34.4156	1956	34.4156	2089	34.2582	875
34.4812	2036	34.4812	2090	34.3238	900
34.5469	1980	34.5469	2141	34.3895	817
34.6125	1877	34.6125	2061	34.4552	891
34.6782	1942	34.6782	2071	34.5208	812
34.7438	1920	34.7438	1985	34.5865	878
34.8095	1937	34.8095	2023	34.6521	856
34.8751	1925	34.8751	2071	34.7178	864
34.9408	2036	34.9408	2098	34.7834	923
35.0064	1926	35.0064	2081	34.8491	916
35.0721	1944	35.0721	2064	34.9147	866
35.1377	2031	35.1377	2061	34.9804	899
35.2034	2096	35.2034	2130	35.046	929
35.269	2107	35.269	2130	35.1117	927
35.3347	2150	35.3347	2053	35.1773	838
35.4003	2002	35.4003	2021	35.243	867
35.466	1927	35.466	2162	35.3086	877
35.5316	1979	35.5316	2025	35.3743	830
35.5973	1966	35.5973	2039	35.4399	916
35.6629	2017	35.6629	2055	35.5056	885
35.7286	1980	35.7286	2066	35.5712	819
35.7942	1970	35.7942	2017	35.6369	872
35.8599	1983	35.8599	2126	35.7025	888
35.9255	2073	35.9255	2172	35.7682	841
35.9912	2195	35.9912	2314	35.8338	839
36.0568	2284	36.0568	2333	35.8995	915
36.1225	2500	36.1225	2729	35.9651	868
36.1881	2710	36.1881	2994	36.0308	905
36.2538	2896	36.2538	3621	36.0964	872
36.3194	3333	36.3194	4126	36.1621	928
36.3851	3700	36.3851	3891	36.2277	1255
36.4508	3747	36.4508	3274	36.2934	2123
36.5164	3342	36.5164	2650	36.359	1799
36.5821	2836	36.5821	2171	36.4247	1437
36.6477	2319	36.6477	2150	36.4903	1031
36.7134	2029	36.7134	2161	36.556	913
36.779	2015	36.779	2145	36.6216	856
36.8447	1964	36.8447	1987	36.6873	882
36.9103	1953	36.9103	2021	36.753	900
36.976	1887	36.976	2021	36.8186	831
37.0416	1976	37.0416	2000	36.8843	867
37.1073	1950	37.1073	1971	36.9499	844
37.1729	1889	37.1729	2054	37.0156	862
37.2386	1906	37.2386	2059	37.0812	837
37.3042	1895	37.3042	2054	37.1469	894
37.3699	1916	37.3699	2012	37.2125	878
37.4355	1865	37.4355	2154	37.2782	872
37.5012	1912	37.5012	2048	37.3438	839
37.5668	1894	37.5668	1984	37.4095	879
37.6325	1849	37.6325	1986	37.4751	838
37.6981	1956	37.6981	1971	37.5408	921
37.7638	1862	37.7638	2001	37.6064	844
37.8294	1909	37.8294	2057	37.6721	884
37.8951	1928	37.8951	2070	37.7377	846
37.9607	1830	37.9607	2079	37.8034	840
38.0264	1847	38.0264	1976	37.869	888
38.092	1972	38.092	2044	37.9347	868
38.1577	1948	38.1577	1987	38.0003	844
38.2233	1783	38.2233	2045	38.066	883
38.289	1840	38.289	2082	38.1316	824
38.3546	1888	38.3546	1918	38.1973	927
38.4203	1904	38.4203	2023	38.2629	805
38.4859	1833	38.4859	1910	38.3286	847
38.5516	1900	38.5516	2014	38.3942	861
38.6172	1805	38.6172	2002	38.4599	885
38.6829	1857	38.6829	2020	38.5255	882
38.7486	1836	38.7486	2039	38.5912	840
38.8142	1870	38.8142	1992	38.6568	822
38.8799	1845	38.8799	1992	38.7225	907
38.9455	1871	38.9455	1994	38.7881	865
39.0112	1880	39.0112	2001	38.8538	834
39.0768	1938	39.0768	1986	38.9194	874
39.1425	1917	39.1425	2053	38.9851	822
39.2081	1855	39.2081	1993	39.0508	882
39.2738	1829	39.2738	1985	39.1164	845
39.3394	1929	39.3394	2063	39.1821	847
39.4051	1836	39.4051	2033	39.2477	899
39.4707	1869	39.4707	1934	39.3134	874
39.5364	1875	39.5364	2075	39.379	870
39.602	1884	39.602	1978	39.4447	881
39.6677	1905	39.6677	1970	39.5103	923
39.7333	1812	39.7333	2119	39.576	881
39.799	1915	39.799	1938	39.6416	918
39.8646	1852	39.8646	2012	39.7073	859
39.9303	1828	39.9303	2028	39.7729	848
39.9959	1852	39.9959	1957	39.8386	862
40.0616	1914	40.0616	1950	39.9042	884
40.1272	1827	40.1272	2009	39.9699	861
40.1929	1911	40.1929	2064	40.0355	823
40.2585	1947	40.2585	2012	40.1012	843
40.3242	1920	40.3242	2008	40.1668	845
40.3898	1848	40.3898	2032	40.2325	857
40.4555	1898	40.4555	1991	40.2981	881
40.5211	1901	40.5211	1977	40.3638	869
40.5868	1936	40.5868	1964	40.4294	858
40.6524	1911	40.6524	1992	40.4951	857
40.7181	1869	40.7181	2047	40.5607	874
40.7837	1947	40.7837	2024	40.6264	854
40.8494	1921	40.8494	1970	40.692	845
40.915	1902	40.915	2013	40.7577	870
40.9807	1934	40.9807	1955	40.8233	862
41.0464	1911	41.0464	1936	40.889	830
41.112	1852	41.112	2022	40.9546	856
41.1777	1868	41.1777	1964	41.0203	859
41.2433	1980	41.2433	1918	41.0859	929
41.309	1983	41.309	2005	41.1516	903
41.3746	1934	41.3746	2037	41.2172	816
41.4403	1919	41.4403	2052	41.2829	863
41.5059	1947	41.5059	2081	41.3485	864
41.5716	1892	41.5716	2057	41.4142	836
41.6372	1998	41.6372	2155	41.4799	891
41.7029	1962	41.7029	2213	41.5455	883
41.7685	2090	41.7685	2226	41.6112	801
41.8342	2108	41.8342	2381	41.6768	871
41.8998	2275	41.8998	2599	41.7425	852
41.9655	2525	41.9655	2902	41.8081	909
42.0311	2661	42.0311	3464	41.8738	884
42.0968	3093	42.0968	4348	41.9394	885
42.1624	3815	42.1624	5305	42.0051	987
42.2281	4356	42.2281	5914	42.0707	1289
42.2937	4819	42.2937	5555	42.1364	2686
42.3594	5026	42.3594	4538	42.202	3026
42.425	4431	42.425	3304	42.2677	2481
42.4907	3527	42.4907	2660	42.3333	1719
42.5563	2739	42.5563	2196	42.399	1179
42.622	2273	42.622	2091	42.4646	969
42.6876	2010	42.6876	2097	42.5303	979
42.7533	2056	42.7533	2058	42.5959	855
42.8189	1917	42.8189	2150	42.6616	910
42.8846	1940	42.8846	2036	42.7272	917
42.9502	1935	42.9502	2069	42.7929	835
43.0159	1949	43.0159	2045	42.8585	862
43.0815	1937	43.0815	1996	42.9242	853
43.1472	1863	43.1472	1998	42.9898	879
43.2128	1896	43.2128	2042	43.0555	824
43.2785	1929	43.2785	2014	43.1211	880
43.3441	1831	43.3441	2051	43.1868	911
43.4098	1895	43.4098	2054	43.2524	868
43.4755	1931	43.4755	1983	43.3181	861
43.5411	1885	43.5411	2028	43.3837	888
43.6068	1855	43.6068	1978	43.4494	904
43.6724	1847	43.6724	2030	43.515	847
43.7381	1865	43.7381	1967	43.5807	829
43.8037	1898	43.8037	1984	43.6463	901
43.8694	1900	43.8694	2053	43.712	855
43.935	1965	43.935	1982	43.7777	882
44.0007	1921	44.0007	2089	43.8433	874
44.0663	1860	44.0663	1988	43.909	864
44.132	1898	44.132	1946	43.9746	864
44.1976	1842	44.1976	2070	44.0403	900
44.2633	1913	44.2633	1911	44.1059	891
44.3289	1890	44.3289	1943	44.1716	833
44.3946	2080	44.3946	1963	44.2372	858
44.4602	1948	44.4602	1992	44.3029	844
44.5259	1927	44.5259	1984	44.3685	847
44.5915	1928	44.5915	1955	44.4342	853
44.6572	1828	44.6572	1932	44.4998	877
44.7228	1950	44.7228	1996	44.5655	865
44.7885	1867	44.7885	1961	44.6311	898
44.8541	1939	44.8541	2059	44.6968	909
44.9198	1866	44.9198	1999	44.7624	893
44.9854	1866	44.9854	2016	44.8281	815
45.0511	1879	45.0511	1988	44.8937	869
45.1167	1899	45.1167	1944	44.9594	831
45.1824	1907	45.1824	1968	45.025	836
45.248	1918	45.248	1930	45.0907	859
45.3137	1745	45.3137	2038	45.1563	886
45.3793	1889	45.3793	1933	45.222	820
45.445	1886	45.445	1943	45.2876	833
45.5106	1856	45.5106	1941	45.3533	861
45.5763	1937	45.5763	1918	45.4189	864
45.6419	1887	45.6419	1984	45.4846	830
45.7076	1859	45.7076	1897	45.5502	824
45.7733	1806	45.7733	2008	45.6159	856
45.8389	1880	45.8389	1971	45.6815	856
45.9046	1823	45.9046	2068	45.7472	847
45.9702	1864	45.9702	1908	45.8128	821
46.0359	1958	46.0359	1990	45.8785	882
46.1015	1929	46.1015	2004	45.9441	883
46.1672	1901	46.1672	1935	46.0098	822
46.2328	1912	46.2328	2033	46.0755	885
46.2985	1856	46.2985	1983	46.1411	891
46.3641	1818	46.3641	1973	46.2068	802
46.4298	1765	46.4298	1980	46.2724	841
46.4954	1831	46.4954	1926	46.3381	850
46.5611	1841	46.5611	1955	46.4037	832
46.6267	1874	46.6267	2039	46.4694	858
46.6924	1821	46.6924	1968	46.535	871
46.758	1807	46.758	1950	46.6007	890
46.8237	1830	46.8237	1954	46.6663	861
46.8893	1930	46.8893	1932	46.732	898
46.955	1894	46.955	1911	46.7976	832
47.0206	1894	47.0206	2037	46.8633	825
47.0863	1839	47.0863	1981	46.9289	859
47.1519	1837	47.1519	1996	46.9946	868
47.2176	1890	47.2176	1946	47.0602	855
47.2832	1868	47.2832	2098	47.1259	828
47.3489	1916	47.3489	1869	47.1915	854
47.4145	2043	47.4145	2001	47.2572	889
47.4802	1926	47.4802	1971	47.3228	874
47.5458	1956	47.5458	1955	47.3885	829
47.6115	1804	47.6115	2073	47.4541	810
47.6771	2013	47.6771	2038	47.5198	881
47.7428	1813	47.7428	1952	47.5854	842
47.8084	1890	47.8084	1944	47.6511	889
47.8741	1858	47.8741	2053	47.7167	882
47.9397	1834	47.9397	2009	47.7824	884
48.0054	1881	48.0054	2073	47.848	864
48.0711	1849	48.0711	2018	47.9137	793
48.1367	1827	48.1367	1987	47.9793	828
48.2024	1830	48.2024	1946	48.045	828
48.268	1974	48.268	1972	48.1106	841
48.3337	1880	48.3337	2026	48.1763	899
48.3993	1828	48.3993	2064	48.2419	898
48.465	1829	48.465	1971	48.3076	855
48.5306	1828	48.5306	1996	48.3733	802
48.5963	1864	48.5963	1926	48.4389	850
48.6619	1850	48.6619	1988	48.5046	913
48.7276	1901	48.7276	1951	48.5702	865
48.7932	1844	48.7932	1983	48.6359	902
48.8589	1792	48.8589	1956	48.7015	878
48.9245	1844	48.9245	1972	48.7672	902
48.9902	1808	48.9902	1966	48.8328	803
49.0558	1818	49.0558	1987	48.8985	886
49.1215	1784	49.1215	2007	48.9641	877
49.1871	1871	49.1871	1970	49.0298	927
49.2528	1874	49.2528	1988	49.0954	820
49.3184	1873	49.3184	1955	49.1611	933
49.3841	1809	49.3841	2011	49.2267	800
49.4497	1851	49.4497	1988	49.2924	810
49.5154	1930	49.5154	1902	49.358	806
49.581	1843	49.581	2033	49.4237	851
49.6467	1921	49.6467	1996	49.4893	878
49.7123	1921	49.7123	1974	49.555	867
49.778	1861	49.778	2021	49.6206	878
49.8436	1816	49.8436	2028	49.6863	843
49.9093	1849	49.9093	1980	49.7519	905
49.9749	1869	49.9749	1890	49.8176	859
50.0406	1808	50.0406	2010	49.8832	893
50.1062	1929	50.1062	2018	49.9489	892
50.1719	1771	50.1719	2011	50.0145	821
50.2375	1881	50.2375	1981	50.0802	865
50.3032	1849	50.3032	1998	50.1458	897
50.3689	1849	50.3689	1967	50.2115	880
50.4345	1812	50.4345	1964	50.2771	861
50.5002	1848	50.5002	2045	50.3428	793
50.5658	1961	50.5658	1976	50.4084	882
50.6315	1903	50.6315	1936	50.4741	814
50.6971	1868	50.6971	1967	50.5397	898
50.7628	1846	50.7628	1975	50.6054	807
50.8284	1862	50.8284	2034	50.6711	836
50.8941	1866	50.8941	1942	50.7367	871
50.9597	1823	50.9597	2024	50.8024	839
51.0254	1840	51.0254	2004	50.868	884
51.091	1830	51.091	1962	50.9337	844
51.1567	1818	51.1567	1929	50.9993	859
51.2223	1925	51.2223	2005	51.065	831
51.288	1835	51.288	2020	51.1306	851
51.3536	1922	51.3536	1933	51.1963	828
51.4193	1777	51.4193	2001	51.2619	859
51.4849	1881	51.4849	1866	51.3276	819
51.5506	1807	51.5506	1975	51.3932	944
51.6162	1869	51.6162	1959	51.4589	875
51.6819	1873	51.6819	2001	51.5245	868
51.7475	1913	51.7475	1964	51.5902	837
51.8132	1961	51.8132	2021	51.6558	779
51.8788	1931	51.8788	2001	51.7215	832
51.9445	1868	51.9445	1971	51.7871	850
52.0101	1881	52.0101	2058	51.8528	852
52.0758	1864	52.0758	1999	51.9184	890
52.1414	1853	52.1414	1999	51.9841	912
52.2071	1836	52.2071	1958	52.0497	857
52.2727	1851	52.2727	1973	52.1154	890
52.3384	1890	52.3384	2033	52.181	852
52.404	1875	52.404	1989	52.2467	890
52.4697	1784	52.4697	2027	52.3123	853
52.5353	1871	52.5353	2100	52.378	894
52.601	1920	52.601	1902	52.4436	891
52.6667	1819	52.6667	1996	52.5093	849
52.7323	1866	52.7323	1937	52.5749	840
52.798	1924	52.798	1980	52.6406	838
52.8636	1825	52.8636	2013	52.7062	916
52.9293	1821	52.9293	1958	52.7719	889
52.9949	1831	52.9949	1992	52.8375	903
53.0606	1879	53.0606	1985	52.9032	818
53.1262	1849	53.1262	2005	52.9689	861
53.1919	1942	53.1919	1902	53.0345	872
53.2575	1895	53.2575	2032	53.1002	910
53.3232	1832	53.3232	1958	53.1658	903
53.3888	1840	53.3888	1988	53.2315	830
53.4545	1823	53.4545	1945	53.2971	874
53.5201	1747	53.5201	1973	53.3628	872
53.5858	1884	53.5858	1915	53.4284	876
53.6514	1947	53.6514	1954	53.4941	832
53.7171	1857	53.7171	1921	53.5597	923
53.7827	1855	53.7827	1923	53.6254	852
53.8484	1831	53.8484	1962	53.691	919
53.914	1804	53.914	1966	53.7567	836
53.9797	1933	53.9797	1967	53.8223	842
54.0453	1858	54.0453	1941	53.888	820
54.111	1857	54.111	2010	53.9536	869
54.1766	1837	54.1766	2008	54.0193	870
54.2423	1904	54.2423	2036	54.0849	852
54.3079	1886	54.3079	1992	54.1506	894
54.3736	1885	54.3736	1978	54.2162	850
54.4392	1804	54.4392	1914	54.2819	897
54.5049	1829	54.5049	2004	54.3475	904
54.5705	1862	54.5705	1980	54.4132	859
54.6362	1844	54.6362	2049	54.4788	847
54.7018	1801	54.7018	1929	54.5445	859
54.7675	1798	54.7675	1998	54.6101	909
54.8331	1816	54.8331	2016	54.6758	839
54.8988	1934	54.8988	1869	54.7414	824
54.9645	1922	54.9645	1916	54.8071	878
55.0301	1866	55.0301	2026	54.8727	864
55.0958	1850	55.0958	1924	54.9384	862
55.1614	1911	55.1614	1958	55.004	840
55.2271	1799	55.2271	1976	55.0697	851
55.2927	1892	55.2927	1941	55.1353	857
55.3584	1890	55.3584	2007	55.201	881
55.424	1831	55.424	2010	55.2666	821
55.4897	1770	55.4897	2084	55.3323	853
55.5553	1847	55.5553	1999	55.398	857
55.621	1712	55.621	1929	55.4636	869
55.6866	1806	55.6866	1994	55.5293	854
55.7523	1809	55.7523	2071	55.5949	906
55.8179	1831	55.8179	2015	55.6606	890
55.8836	1812	55.8836	1982	55.7262	836
55.9492	1879	55.9492	1983	55.7919	820
56.0149	1839	56.0149	1982	55.8575	845
56.0805	1853	56.0805	1948	55.9232	859
56.1462	1809	56.1462	2004	55.9888	870
56.2118	1811	56.2118	1920	56.0545	833
56.2775	1957	56.2775	1884	56.1201	878
56.3431	1939	56.3431	1954	56.1858	852
56.4088	1990	56.4088	1983	56.2514	858
56.4744	1889	56.4744	2032	56.3171	859
56.5401	2021	56.5401	1948	56.3827	860
56.6057	1935	56.6057	1978	56.4484	887
56.6714	1931	56.6714	2060	56.514	852
56.737	1842	56.737	2055	56.5797	903
56.8027	1971	56.8027	2022	56.6453	855
56.8683	1845	56.8683	1917	56.711	877
56.934	1842	56.934	1902	56.7766	874
56.9996	1843	56.9996	1993	56.8423	857
57.0653	1838	57.0653	1928	56.9079	796
57.1309	1844	57.1309	2021	56.9736	883
57.1966	1824	57.1966	1968	57.0392	872
57.2622	1786	57.2622	2013	57.1049	870
57.3279	1858	57.3279	1989	57.1705	884
57.3936	1863	57.3936	1970	57.2362	787
57.4592	1768	57.4592	2013	57.3018	873
57.5249	1814	57.5249	2039	57.3675	847
57.5905	1818	57.5905	2000	57.4331	899
57.6562	1799	57.6562	2051	57.4988	876
57.7218	1743	57.7218	2033	57.5644	859
57.7875	1756	57.7875	1949	57.6301	868
57.8531	1845	57.8531	1867	57.6958	810
57.9188	1829	57.9188	1980	57.7614	859
57.9844	1807	57.9844	1960	57.8271	819
58.0501	1797	58.0501	1952	57.8927	821
58.1157	1827	58.1157	1954	57.9584	917
58.1814	1808	58.1814	2047	58.024	832
58.247	1914	58.247	1930	58.0897	841
58.3127	1817	58.3127	1994	58.1553	884
58.3783	1916	58.3783	2003	58.221	917
58.444	1862	58.444	2037	58.2866	860
58.5096	1852	58.5096	1969	58.3523	830
58.5753	1895	58.5753	1962	58.4179	850
58.6409	1813	58.6409	1939	58.4836	828
58.7066	1776	58.7066	1990	58.5492	869
58.7722	1815	58.7722	2051	58.6149	857
58.8379	1907	58.8379	2037	58.6805	818
58.9035	1861	58.9035	2021	58.7462	804
58.9692	1792	58.9692	1976	58.8118	862
59.0348	1780	59.0348	1978	58.8775	854
59.1005	1817	59.1005	1892	58.9431	891
59.1661	1814	59.1661	1956	59.0088	915
59.2318	1844	59.2318	2008	59.0744	861
59.2974	1852	59.2974	1933	59.1401	866
59.3631	1914	59.3631	1924	59.2057	847
59.4287	1851	59.4287	1979	59.2714	843
59.4944	1847	59.4944	1935	59.337	886
59.56	1919	59.56	2014	59.4027	884
59.6257	1908	59.6257	1930	59.4683	849
59.6914	1910	59.6914	1957	59.534	906
59.757	1853	59.757	1879	59.5996	842
59.8227	2001	59.8227	1923	59.6653	860
59.8883	1904	59.8883	1969	59.7309	871
59.954	1894	59.954	1941	59.7966	851
60.0196	1894	60.0196	2013	59.8622	820
60.0853	1885	60.0853	1910	59.9279	897
60.1509	1817	60.1509	2008	59.9936	869
60.2166	1803	60.2166	2023	60.0592	834
60.2822	1792	60.2822	2085	60.1249	848
60.3479	1829	60.3479	1983	60.1905	832
60.4135	1861	60.4135	2014	60.2562	883
60.4792	1926	60.4792	2118	60.3218	843
60.5448	1923	60.5448	1991	60.3875	874
60.6105	1918	60.6105	2100	60.4531	891
60.6761	1914	60.6761	2209	60.5188	903
60.7418	1884	60.7418	2110	60.5844	848
60.8074	1928	60.8074	2156	60.6501	871
60.8731	2041	60.8731	2308	60.7157	884
60.9387	2119	60.9387	2465	60.7814	860
61.0044	2241	61.0044	2531	60.847	921
61.07	2212	61.07	2936	60.9127	824
61.1357	2463	61.1357	3147	60.9783	935
61.2013	2583	61.2013	3383	61.044	1081
61.267	2776	61.267	3578	61.1096	1616
61.3326	2945	61.3326	3500	61.1753	1796
61.3983	3047	61.3983	3234	61.2409	1625
61.4639	3147	61.4639	2928	61.3066	1585
61.5296	3078	61.5296	2655	61.3722	1325
61.5952	2715	61.5952	2328	61.4379	1045
61.6609	2484	61.6609	2151	61.5035	965
61.7265	2318	61.7265	2162	61.5692	910
61.7922	2120	61.7922	1977	61.6348	916
61.8578	2054	61.8578	2108	61.7005	928
61.9235	1956	61.9235	1950	61.7661	868
61.9892	1936	61.9892	2015	61.8318	886
62.0548	1920	62.0548	1969	61.8974	877
62.1205	1873	62.1205	2010	61.9631	809
62.1861	1949	62.1861	2026	62.0287	816
62.2518	1944	62.2518	2027	62.0944	920
62.3174	1940	62.3174	2029	62.16	942
62.3831	1880	62.3831	2028	62.2257	850
62.4487	1965	62.4487	2021	62.2914	838
62.5144	1897	62.5144	2030	62.357	877
62.58	1755	62.58	1941	62.4227	873
62.6457	1816	62.6457	1941	62.4883	795
62.7113	1914	62.7113	1919	62.554	878
62.777	1874	62.777	1928	62.6196	846
62.8426	1824	62.8426	2034	62.6853	859
62.9083	1916	62.9083	1952	62.7509	846
62.9739	1822	62.9739	2043	62.8166	881
63.0396	1870	63.0396	1938	62.8822	869
63.1052	1890	63.1052	2072	62.9479	859
63.1709	1861	63.1709	2008	63.0135	855
63.2365	1790	63.2365	1993	63.0792	812
63.3022	1815	63.3022	2012	63.1448	872
63.3678	1909	63.3678	1947	63.2105	879
63.4335	1887	63.4335	1958	63.2761	835
63.4991	1918	63.4991	2045	63.3418	844
63.5648	1799	63.5648	1974	63.4074	909
63.6304	1847	63.6304	1876	63.4731	797
63.6961	1867	63.6961	2037	63.5387	843
63.7617	1789	63.7617	1953	63.6044	879
63.8274	1793	63.8274	2063	63.67	852
63.893	1843	63.893	1978	63.7357	884
63.9587	1896	63.9587	2009	63.8013	828
64.0243	1815	64.0243	2026	63.867	850
64.09	1898	64.09	2032	63.9326	845
64.1556	1860	64.1556	2008	63.9983	816
64.2213	1883	64.2213	1921	64.0639	867
64.287	1977	64.287	1970	64.1296	871
64.3526	1856	64.3526	1995	64.1952	816
64.4183	1928	64.4183	2027	64.2609	849
64.4839	1904	64.4839	2030	64.3265	895
64.5496	1846	64.5496	1988	64.3922	832
64.6152	1815	64.6152	1991	64.4578	848
64.6809	1848	64.6809	1978	64.5235	886
64.7465	1933	64.7465	1908	64.5892	882
64.8122	1947	64.8122	1988	64.6548	868
64.8778	1840	64.8778	1942	64.7205	877
64.9435	1782	64.9435	1940	64.7861	883
65.0091	1919	65.0091	1955	64.8518	854
65.0748	1908	65.0748	1995	64.9174	863
65.1404	1797	65.1404	1948	64.9831	848
65.2061	1863	65.2061	1930	65.0487	833
65.2717	1798	65.2717	1963	65.1144	871
65.3374	1925	65.3374	1931	65.18	873
65.403	1920	65.403	1986	65.2457	892
65.4687	2052	65.4687	1954	65.3113	811
65.5343	1777	65.5343	1938	65.377	866
65.6	1911	65.6	1987	65.4426	870
65.6656	1890	65.6656	1948	65.5083	819
65.7313	1856	65.7313	1936	65.5739	906
65.7969	1812	65.7969	1964	65.6396	881
65.8626	1820	65.8626	1987	65.7052	820
65.9282	1842	65.9282	1994	65.7709	823
65.9939	1839	65.9939	1996	65.8365	871
66.0595	1799	66.0595	2065	65.9022	855
66.1252	1838	66.1252	1984	65.9678	879
66.1908	1729	66.1908	2012	66.0335	856
66.2565	1804	66.2565	1931	66.0991	865
66.3221	1914	66.3221	1939	66.1648	869
66.3878	1781	66.3878	1951	66.2304	810
66.4534	1782	66.4534	1924	66.2961	888
66.5191	1804	66.5191	1944	66.3617	873
66.5848	1819	66.5848	2002	66.4274	910
66.6504	1807	66.6504	1970	66.493	858
66.7161	1915	66.7161	2031	66.5587	845
66.7817	1828	66.7817	1937	66.6243	892
66.8474	1867	66.8474	2006	66.69	858
66.913	1765	66.913	1978	66.7556	849
66.9787	1871	66.9787	2000	66.8213	829
67.0443	1895	67.0443	2069	66.8869	800
67.11	1834	67.11	2035	66.9526	853
67.1756	1784	67.1756	1969	67.0183	904
67.2413	1805	67.2413	1988	67.0839	846
67.3069	1817	67.3069	2003	67.1496	864
67.3726	1851	67.3726	1935	67.2152	852
67.4382	1829	67.4382	1936	67.2809	902
67.5039	1798	67.5039	1998	67.3465	829
67.5695	1792	67.5695	1941	67.4122	911
67.6352	1922	67.6352	2056	67.4778	900
67.7008	1909	67.7008	1959	67.5435	881
67.7665	1836	67.7665	1992	67.6091	859
67.8321	1910	67.8321	1981	67.6748	900
67.8978	1806	67.8978	1948	67.7404	851
67.9634	1841	67.9634	1963	67.8061	824
68.0291	1844	68.0291	1961	67.8717	851
68.0947	1816	68.0947	2017	67.9374	825
68.1604	1863	68.1604	2008	68.003	855
68.226	1821	68.226	1943	68.0687	845
68.2917	1802	68.2917	2071	68.1343	912
68.3573	1871	68.3573	2006	68.2	905
68.423	1790	68.423	1982	68.2656	894
68.4886	1735	68.4886	1955	68.3313	870
68.5543	1917	68.5543	1932	68.3969	859
68.6199	1895	68.6199	2013	68.4626	882
68.6856	1927	68.6856	1958	68.5282	844
68.7512	1892	68.7512	1977	68.5939	907
68.8169	1930	68.8169	1995	68.6595	833
68.8825	1875	68.8825	1969	68.7252	849
68.9482	1777	68.9482	2001	68.7908	894
69.0139	1869	69.0139	2038	68.8565	858
69.0795	1924	69.0795	1933	68.9221	862
69.1452	1899	69.1452	2001	68.9878	885
69.2108	1871	69.2108	1999	69.0534	873
69.2765	1908	69.2765	2071	69.1191	905
69.3421	1907	69.3421	2000	69.1847	854
69.4078	1759	69.4078	1942	69.2504	858
69.4734	1883	69.4734	1873	69.3161	839
69.5391	1749	69.5391	2011	69.3817	848
69.6047	1794	69.6047	1974	69.4474	803
69.6704	1843	69.6704	1990	69.513	865
69.736	1847	69.736	1958	69.5787	871
69.8017	1808	69.8017	1887	69.6443	852
69.8673	1822	69.8673	1947	69.71	838
69.933	1896	69.933	2000	69.7756	813
69.9986	1939	69.9986	1935	69.8413	846
70.0643	1785	70.0643	2032	69.9069	841
70.1299	1779	70.1299	2009	69.9726	853
70.1956	1850	70.1956	1921	70.0382	841
70.2612	1855	70.2612	2016	70.1039	861
70.3269	1824	70.3269	1965	70.1695	848
70.3925	1915	70.3925	2005	70.2352	910
70.4582	1834	70.4582	1981	70.3008	868
70.5238	1899	70.5238	2019	70.3665	827
70.5895	1897	70.5895	1959	70.4321	873
70.6551	1843	70.6551	1891	70.4978	882
70.7208	1902	70.7208	1983	70.5634	862
70.7864	1833	70.7864	1953	70.6291	858
70.8521	1860	70.8521	2003	70.6947	870
70.9177	1862	70.9177	1956	70.7604	889
70.9834	1941	70.9834	1980	70.826	840
71.049	1817	71.049	2033	70.8917	814
71.1147	1864	71.1147	2007	70.9573	895
71.1803	1856	71.1803	2013	71.023	906
71.246	1851	71.246	1968	71.0886	873
71.3117	1822	71.3117	2003	71.1543	904
71.3773	1867	71.3773	1958	71.2199	913
71.443	1891	71.443	1960	71.2856	834
71.5086	1868	71.5086	1905	71.3512	818
71.5743	1824	71.5743	2001	71.4169	850
71.6399	1830	71.6399	1964	71.4825	835
71.7056	1781	71.7056	1941	71.5482	807
71.7712	1837	71.7712	1945	71.6139	830
71.8369	1772	71.8369	1980	71.6795	846
71.9025	1854	71.9025	1929	71.7452	813
71.9682	1819	71.9682	1973	71.8108	854
72.0338	1888	72.0338	1912	71.8765	882
72.0995	1828	72.0995	1950	71.9421	889
72.1651	1764	72.1651	1976	72.0078	859
72.2308	1793	72.2308	1955	72.0734	846
72.2964	1817	72.2964	1955	72.1391	873
72.3621	1824	72.3621	2028	72.2047	834
72.4277	1932	72.4277	2001	72.2704	877
72.4934	1906	72.4934	2070	72.336	845
72.559	1899	72.559	1965	72.4017	886
72.6247	1824	72.6247	2030	72.4673	842
72.6903	1946	72.6903	1929	72.533	852
72.756	1882	72.756	1977	72.5986	887
72.8216	1956	72.8216	1917	72.6643	896
72.8873	1894	72.8873	1988	72.7299	876
72.9529	1972	72.9529	2044	72.7956	869
73.0186	1931	73.0186	2182	72.8612	897
73.0842	1945	73.0842	2154	72.9269	853
73.1499	1985	73.1499	2219	72.9925	899
73.2155	1953	73.2155	2407	73.0582	905
73.2812	2050	73.2812	2376	73.1238	943
73.3468	2094	73.3468	2366	73.1895	1116
73.4125	2131	73.4125	2384	73.2551	1100
73.4781	2174	73.4781	2337	73.3208	1034
73.5438	2141	73.5438	2317	73.3864	1090
73.6095	2156	73.6095	2150	73.4521	1019
73.6751	2125	73.6751	2177	73.5177	1046
73.7408	2111	73.7408	2099	73.5834	963
73.8064	2012	73.8064	2122	73.649	915
73.8721	2036	73.8721	1955	73.7147	895
73.9377	1966	73.9377	1983	73.7803	841
74.0034	1865	74.0034	2032	73.846	911
74.069	1870	74.069	2032	73.9117	897
74.1347	1834	74.1347	1936	73.9773	861
74.2003	1867	74.2003	1902	74.043	838
74.266	1807	74.266	1996	74.1086	913
74.3316	1849	74.3316	1977	74.1743	833
74.3973	1821	74.3973	1974	74.2399	879
74.4629	1961	74.4629	1995	74.3056	855
74.5286	1871	74.5286	1948	74.3712	855
74.5942	1913	74.5942	1966	74.4369	858
74.6599	1867	74.6599	1951	74.5025	843
74.7255	1819	74.7255	1932	74.5682	888
74.7912	1815	74.7912	2011	74.6338	835
74.8568	1866	74.8568	2006	74.6995	851
74.9225	1829	74.9225	1993	74.7651	917
74.9881	1917	74.9881	1957	74.8308	875
75.0538	1879	75.0538	1961	74.8964	926
75.1194	1846	75.1194	1933	74.9621	944
75.1851	1879	75.1851	1884	75.0277	836
75.2507	1935	75.2507	1893	75.0934	832
75.3164	1936	75.3164	1945	75.159	889
75.382	1797	75.382	1888	75.2247	839
75.4477	1965	75.4477	1878	75.2903	904
75.5133	1864	75.5133	1850	75.356	865
75.579	1900	75.579	1960	75.4216	840
75.6446	1883	75.6446	1930	75.4873	814
75.7103	1928	75.7103	1921	75.5529	856
75.7759	1784	75.7759	1948	75.6186	849
75.8416	1931	75.8416	1918	75.6842	868
75.9073	1793	75.9073	1979	75.7499	882
75.9729	1924	75.9729	1951	75.8155	849
76.0386	1788	76.0386	1912	75.8812	891
76.1042	1843	76.1042	1927	75.9468	867
76.1699	1818	76.1699	1916	76.0125	875
76.2355	1909	76.2355	1998	76.0781	912
76.3012	1844	76.3012	1938	76.1438	876
76.3668	1925	76.3668	2030	76.2095	838
76.4325	1891	76.4325	1977	76.2751	819
76.4981	1875	76.4981	1975	76.3408	857
76.5638	1857	76.5638	1948	76.4064	851
76.6294	1913	76.6294	2001	76.4721	857
76.6951	1877	76.6951	1918	76.5377	894
76.7607	1884	76.7607	2034	76.6034	850
76.8264	1939	76.8264	1923	76.669	875
76.892	1873	76.892	2011	76.7347	859
76.9577	1981	76.9577	2038	76.8003	906
77.0233	1924	77.0233	2031	76.866	852
77.089	1993	77.089	2076	76.9316	892
77.1546	1985	77.1546	2163	76.9973	959
77.2203	1985	77.2203	2147	77.0629	1071
77.2859	2032	77.2859	2198	77.1286	1012
77.3516	2042	77.3516	2116	77.1942	984
77.4172	2051	77.4172	2010	77.2599	1031
77.4829	2085	77.4829	1918	77.3255	1014
77.5485	2056	77.5485	1887	77.3912	868
77.6142	2061	77.6142	1918	77.4568	946
77.6798	1960	77.6798	1973	77.5225	860
77.7455	1951	77.7455	1916	77.5881	865
77.8111	1898	77.8111	1921	77.6538	920
77.8768	1940	77.8768	1847	77.7194	924
77.9424	1962	77.9424	1812	77.7851	891
78.0081	1892	78.0081	1912	77.8507	879
78.0737	1904	78.0737	1914	77.9164	854
78.1394	1862	78.1394	1880	77.982	868
78.2051	1855	78.2051	1958	78.0477	899
78.2707	1846	78.2707	1846	78.1133	853
78.3364	1824	78.3364	1949	78.179	903
78.402	1841	78.402	1922	78.2446	868
78.4677	1914	78.4677	1993	78.3103	865
78.5333	1877	78.5333	1908	78.3759	905
78.599	1954	78.599	1848	78.4416	848
78.6646	1891	78.6646	1952	78.5072	905
78.7303	1850	78.7303	1914	78.5729	872
78.7959	1857	78.7959	1887	78.6386	841
78.8616	1799	78.8616	1883	78.7042	886
78.9272	1883	78.9272	1937	78.7699	873
78.9929	1765	78.9929	1937	78.8355	842
79.0585	1798	79.0585	1964	78.9012	923
79.1242	1845	79.1242	1921	78.9668	859
79.1898	1822	79.1898	1876	79.0325	870
79.2555	1835	79.2555	1933	79.0981	860
79.3211	1856	79.3211	1973	79.1638	892
79.3868	1908	79.3868	1937	79.2294	945
79.4524	1910	79.4524	1987	79.2951	916
79.5181	1863	79.5181	1960	79.3607	865
79.5837	1892	79.5837	1997	79.4264	829
79.6494	1902	79.6494	1968	79.492	874
79.715	1853	79.715	1994	79.5577	870
79.7807	1882	79.7807	1948	79.6233	881
79.8463	1909	79.8463	1943	79.689	796
79.912	1930	79.912	1910	79.7546	855
79.9776	1837	79.9776	1995	79.8203	847
80.0433	1885	80.0433	1981	79.8859	835
80.1089	1848	80.1089	1987	79.9516	854
80.1746	1874	80.1746	1978	80.0172	811
80.2402	1891	80.2402	1870	80.0829	912
80.3059	1876	80.3059	1890	80.1485	845
80.3715	1928	80.3715	1939	80.2142	848
80.4372	1898	80.4372	1979	80.2798	859
80.5028	1833	80.5028	1926	80.3455	894
80.5685	1927	80.5685	1893	80.4111	832
80.6342	1898	80.6342	1987	80.4768	828
80.6998	1821	80.6998	1918	80.5424	820
80.7655	1853	80.7655	1944	80.6081	893
80.8311	1824	80.8311	1874	80.6737	827
80.8968	1906	80.8968	1914	80.7394	855
80.9624	1857	80.9624	1891	80.805	849
81.0281	1793	81.0281	1953	80.8707	809
81.0937	1821	81.0937	1892	80.9364	851
81.1594	1789	81.1594	1879	81.002	825
81.225	1839	81.225	1956	81.0677	868
81.2907	1796	81.2907	1975	81.1333	887
81.3563	1747	81.3563	1834	81.199	866
81.422	1826	81.422	1903	81.2646	886
81.4876	1815	81.4876	1890	81.3303	834
81.5533	1771	81.5533	2004	81.3959	871
81.6189	1796	81.6189	1909	81.4616	818
81.6846	1803	81.6846	1928	81.5272	833
81.7502	1855	81.7502	1943	81.5929	821
81.8159	1848	81.8159	1866	81.6585	873
81.8815	1914	81.8815	1867	81.7242	888
81.9472	1829	81.9472	1928	81.7898	786
82.0128	1873	82.0128	1875	81.8555	807
82.0785	1900	82.0785	1903	81.9211	884
82.1441	1924	82.1441	1948	81.9868	867
82.2098	1852	82.2098	1899	82.0524	881
82.2754	1873	82.2754	1837	82.1181	841
82.3411	1751	82.3411	1960	82.1837	889
82.4067	1908	82.4067	1887	82.2494	898
82.4724	1800	82.4724	1943	82.315	893
82.538	1824	82.538	1899	82.3807	803
82.6037	1855	82.6037	1912	82.4463	850
82.6693	1884	82.6693	1903	82.512	854
82.735	1870	82.735	1918	82.5776	853
82.8006	1874	82.8006	1891	82.6433	856
82.8663	1859	82.8663	1864	82.7089	842
82.932	1753	82.932	1865	82.7746	839
82.9976	1885	82.9976	1941	82.8402	845
83.0633	1840	83.0633	1900	82.9059	878
83.1289	1836	83.1289	1944	82.9715	876
83.1946	1925	83.1946	1853	83.0372	836
83.2602	1856	83.2602	1822	83.1028	895
83.3259	1864	83.3259	1939	83.1685	837
83.3915	1824	83.3915	1857	83.2342	839
83.4572	1828	83.4572	1960	83.2998	873
83.5228	1865	83.5228	1914	83.3655	831
83.5885	1896	83.5885	1873	83.4311	826
83.6541	1866	83.6541	1944	83.4968	834
83.7198	1804	83.7198	1904	83.5624	804
83.7854	1825	83.7854	1950	83.6281	837
83.8511	1905	83.8511	1863	83.6937	902
83.9167	1926	83.9167	1810	83.7594	852
83.9824	1915	83.9824	1903	83.825	856
84.048	1930	84.048	1943	83.8907	893
84.1137	1937	84.1137	1886	83.9563	847
84.1793	1791	84.1793	1937	84.022	909
84.245	1821	84.245	1891	84.0876	885
84.3106	1849	84.3106	1888	84.1533	884
84.3763	1833	84.3763	1865	84.2189	944
84.4419	1844	84.4419	1839	84.2846	875
84.5076	1882	84.5076	1928	84.3502	892
84.5732	1892	84.5732	1819	84.4159	847
84.6389	1768	84.6389	1802	84.4815	873
84.7045	1862	84.7045	1849	84.5472	823
84.7702	1897	84.7702	1859	84.6128	832
84.8358	1857	84.8358	1861	84.6785	800
84.9015	1904	84.9015	1958	84.7441	907
84.9671	1898	84.9671	1898	84.8098	884
				84.8754	867
				84.9411	840
				85.0067	817
				85.0724	789
				85.138	880
				85.2037	868
				85.2693	837
				85.335	888
				85.4006	873
				85.4663	851
				85.532	858
				85.5976	867
				85.6633	877
				85.7289	852
				85.7946	831
				85.8602	909
				85.9259	836
				85.9915	844
				86.0572	881
				86.1228	858
				86.1885	843
				86.2541	850
				86.3198	880
				86.3854	884
				86.4511	875
				86.5167	877
				86.5824	846
				86.648	864
				86.7137	835
				86.7793	835
				86.845	819
				86.9106	842
				86.9763	821
				87.0419	858
				87.1076	859
				87.1732	827
				87.2389	884
				87.3045	819
				87.3702	848
				87.4358	840
				87.5015	882
				87.5671	824
				87.6328	902
				87.6984	870
				87.7641	900
				87.8298	853
				87.8954	847
				87.9611	884
				88.0267	825
				88.0924	855
				88.158	853
				88.2237	897
				88.2893	862
				88.355	901
				88.4206	932
				88.4863	897
				88.5519	827
				88.6176	854
				88.6832	857
				88.7489	856
				88.8145	894
				88.8802	879
				88.9458	847
				89.0115	830
				89.0771	847
				89.1428	855
				89.2084	916
				89.2741	855
				89.3397	857
				89.4054	909
				89.471	838
				89.5367	880
				89.6023	873
				89.668	856
				89.7336	890
				89.7993	849
				89.8649	929
				89.9306	860
				89.9962	850
				90.0619	883
				90.1276	817
				90.1932	826
				90.2589	896
				90.3245	865
				90.3902	863
				90.4558	886
				90.5215	858
				90.5871	898
				90.6528	872
				90.7184	865
				90.7841	866
				90.8497	867
				90.9154	884
				90.981	857
				91.0467	867
				91.1123	858
				91.178	882
				91.2436	848
				91.3093	917
				91.3749	873
				91.4406	856
				91.5062	871
				91.5719	848
				91.6375	914
				91.7032	883
				91.7688	856
				91.8345	844
				91.9001	902
				91.9658	962
				92.0314	959
				92.0971	954
				92.1627	892
				92.2284	941
				92.294	909
				92.3597	907
				92.4253	885
				92.491	886
				92.5567	890
				92.6223	824
				92.688	905
				92.7536	833
				92.8193	881
				92.8849	856
				92.9506	850
				93.0162	853
				93.0819	900
				93.1475	821
				93.2132	897
				93.2788	832
				93.3445	918
				93.4101	894
				93.4758	868
				93.5414	870
				93.6071	871
				93.6727	852
				93.7384	816
				93.804	896
				93.8697	874
				93.9353	824
				94.001	848
				94.0666	905
				94.1323	921
				94.1979	902
				94.2636	804
				94.3292	831
				94.3949	913
				94.4605	825
				94.5262	815
				94.5918	848
				94.6575	847
				94.7231	869
				94.7888	855
				94.8545	890
				94.9201	910
				94.9858	890
				95.0514	865
				95.1171	877
				95.1827	885
				95.2484	901
				95.314	852
				95.3797	881
				95.4453	883
				95.511	892
				95.5766	859
				95.6423	867
				95.7079	852
				95.7736	898
				95.8392	877
				95.9049	914
				95.9705	861
				96.0362	874
				96.1018	816
				96.1675	876
				96.2331	842
				96.2988	785
				96.3644	878
				96.4301	875
				96.4957	846
				96.5614	831
				96.627	869
				96.6927	904
				96.7583	927
				96.824	916
				96.8896	875
				96.9553	847
				97.0209	819
				97.0866	838
				97.1523	852
				97.2179	875
				97.2836	868
				97.3492	863
				97.4149	893
				97.4805	848
				97.5462	903
				97.6118	893
				97.6775	876
				97.7431	914
				97.8088	837
				97.8744	888
				97.9401	840
				98.0057	849
				98.0714	893
				98.137	865
				98.2027	880
				98.2683	828
				98.334	807
				98.3996	889
				98.4653	868
				98.5309	911
				98.5966	836
				98.6622	873
				98.7279	853
				98.7935	832
				98.8592	901
				98.9248	830
				98.9905	848
				99.0561	894
				99.1218	854
				99.1874	894
				99.2531	907
				99.3187	848
				99.3844	839
				99.4501	847
				99.5157	842
				99.5814	877
				99.647	912
				99.7127	888
				99.7783	852
				99.844	850
				99.9096	861

## Sheet: Fig 5(b)
Fig 5b
Air		Ar		Ar + 1%H2
2theta	Intensity	2theta	Intensity	2theta	Intensity
12.1337	855	14.1293	1978	14.1293	1581
12.1993	801	14.1949	1934	14.1949	1680
12.265	768	14.2606	1860	14.2606	1630
12.3306	864	14.3262	1935	14.3262	1716
12.3963	835	14.3919	1881	14.3919	1646
12.4619	822	14.4575	1857	14.4575	1652
12.5276	818	14.5232	1847	14.5232	1692
12.5932	791	14.5888	1972	14.5888	1675
12.6589	809	14.6545	1922	14.6545	1755
12.7245	816	14.7201	1949	14.7201	1700
12.7902	781	14.7858	1960	14.7858	1688
12.8558	803	14.8514	1880	14.8514	1719
12.9215	843	14.9171	1979	14.9171	1671
12.9871	817	14.9827	1863	14.9827	1701
13.0528	829	15.0484	1923	15.0484	1758
13.1184	829	15.114	1854	15.114	1646
13.1841	830	15.1797	1952	15.1797	1739
13.2497	811	15.2453	1984	15.2453	1700
13.3154	832	15.311	1998	15.311	1652
13.381	765	15.3766	1832	15.3766	1511
13.4467	807	15.4423	1829	15.4423	1580
13.5124	826	15.508	1865	15.508	1631
13.578	859	15.5736	1968	15.5736	1599
13.6437	836	15.6393	1922	15.6393	1583
13.7093	817	15.7049	1964	15.7049	1596
13.775	820	15.7706	1838	15.7706	1579
13.8406	816	15.8362	1943	15.8362	1594
13.9063	807	15.9019	1933	15.9019	1604
13.9719	805	15.9675	1963	15.9675	1550
14.0376	829	16.0332	1889	16.0332	1603
14.1032	890	16.0988	1936	16.0988	1621
14.1689	814	16.1645	1908	16.1645	1605
14.2345	849	16.2301	1863	16.2301	1546
14.3002	809	16.2958	1871	16.2958	1567
14.3658	789	16.3614	1947	16.3614	1486
14.4315	836	16.4271	1931	16.4271	1568
14.4971	859	16.4927	1855	16.4927	1519
14.5628	825	16.5584	1900	16.5584	1537
14.6284	802	16.624	1933	16.624	1427
14.6941	868	16.6897	1949	16.6897	1493
14.7597	843	16.7553	1968	16.7553	1516
14.8254	860	16.821	1922	16.821	1564
14.891	862	16.8866	1883	16.8866	1533
14.9567	851	16.9523	1892	16.9523	1531
15.0223	785	17.0179	2026	17.0179	1499
15.088	755	17.0836	1909	17.0836	1499
15.1536	826	17.1492	1923	17.1492	1509
15.2193	845	17.2149	1923	17.2149	1483
15.2849	810	17.2805	1851	17.2805	1476
15.3506	806	17.3462	1993	17.3462	1457
15.4162	783	17.4118	1886	17.4118	1485
15.4819	831	17.4775	1860	17.4775	1447
15.5475	851	17.5431	1964	17.5431	1441
15.6132	866	17.6088	1890	17.6088	1439
15.6788	785	17.6744	1912	17.6744	1461
15.7445	827	17.7401	1950	17.7401	1400
15.8102	839	17.8058	1934	17.8058	1479
15.8758	841	17.8714	1908	17.8714	1379
15.9415	835	17.9371	1956	17.9371	1411
16.0071	831	18.0027	1910	18.0027	1401
16.0728	803	18.0684	1884	18.0684	1392
16.1384	849	18.134	1928	18.134	1415
16.2041	792	18.1997	1916	18.1997	1423
16.2697	818	18.2653	1929	18.2653	1378
16.3354	794	18.331	1929	18.331	1353
16.401	804	18.3966	1888	18.3966	1315
16.4667	812	18.4623	1937	18.4623	1386
16.5323	855	18.5279	1978	18.5279	1406
16.598	821	18.5936	1890	18.5936	1415
16.6636	822	18.6592	1881	18.6592	1413
16.7293	830	18.7249	1983	18.7249	1382
16.7949	775	18.7905	1827	18.7905	1382
16.8606	824	18.8562	1999	18.8562	1360
16.9262	816	18.9218	1922	18.9218	1413
16.9919	806	18.9875	1977	18.9875	1339
17.0575	821	19.0531	1907	19.0531	1331
17.1232	826	19.1188	1887	19.1188	1329
17.1888	805	19.1844	1897	19.1844	1341
17.2545	841	19.2501	1962	19.2501	1416
17.3201	808	19.3157	1919	19.3157	1311
17.3858	824	19.3814	1934	19.3814	1329
17.4514	780	19.447	1910	19.447	1380
17.5171	763	19.5127	1882	19.5127	1446
17.5827	790	19.5783	1933	19.5783	1360
17.6484	837	19.644	2014	19.644	1346
17.714	801	19.7096	1917	19.7096	1319
17.7797	818	19.7753	1896	19.7753	1325
17.8453	799	19.8409	1891	19.8409	1336
17.911	783	19.9066	1951	19.9066	1388
17.9766	773	19.9722	1971	19.9722	1331
18.0423	784	20.0379	2000	20.0379	1411
18.1079	824	20.1035	1959	20.1035	1339
18.1736	814	20.1692	1984	20.1692	1445
18.2393	850	20.2349	1951	20.2349	1402
18.3049	939	20.3005	1967	20.3005	1332
18.3706	945	20.3662	1946	20.3662	1378
18.4362	795	20.4318	1907	20.4318	1371
18.5019	816	20.4975	1883	20.4975	1271
18.5675	838	20.5631	1913	20.5631	1430
18.6332	848	20.6288	1889	20.6288	1413
18.6988	837	20.6944	1845	20.6944	1301
18.7645	774	20.7601	1930	20.7601	1410
18.8301	804	20.8257	1907	20.8257	1342
18.8958	779	20.8914	1944	20.8914	1389
18.9614	820	20.957	1987	20.957	1404
19.0271	804	21.0227	1929	21.0227	1342
19.0927	828	21.0883	1864	21.0883	1415
19.1584	835	21.154	1905	21.154	1376
19.224	775	21.2196	1893	21.2196	1372
19.2897	776	21.2853	1977	21.2853	1436
19.3553	794	21.3509	1904	21.3509	1391
19.421	761	21.4166	1892	21.4166	1358
19.4866	814	21.4822	1903	21.4822	1366
19.5523	722	21.5479	2022	21.5479	1389
19.6179	784	21.6135	2047	21.6135	1423
19.6836	839	21.6792	1939	21.6792	1396
19.7492	817	21.7448	1885	21.7448	1361
19.8149	851	21.8105	1971	21.8105	1410
19.8805	762	21.8761	1845	21.8761	1366
19.9462	817	21.9418	1906	21.9418	1336
20.0118	793	22.0074	1938	22.0074	1303
20.0775	776	22.0731	1898	22.0731	1364
20.1431	840	22.1387	1963	22.1387	1324
20.2088	757	22.2044	1992	22.2044	1357
20.2744	773	22.27	1921	22.27	1275
20.3401	793	22.3357	1959	22.3357	1371
20.4057	768	22.4013	1937	22.4013	1326
20.4714	751	22.467	1927	22.467	1328
20.5371	805	22.5327	1852	22.5327	1312
20.6027	855	22.5983	1989	22.5983	1370
20.6684	757	22.664	1911	22.664	1350
20.734	838	22.7296	1883	22.7296	1356
20.7997	814	22.7953	1947	22.7953	1387
20.8653	759	22.8609	1888	22.8609	1366
20.931	816	22.9266	1946	22.9266	1391
20.9966	768	22.9922	1931	22.9922	1389
21.0623	805	23.0579	1972	23.0579	1477
21.1279	815	23.1235	1884	23.1235	1378
21.1936	814	23.1892	2000	23.1892	1353
21.2592	771	23.2548	1909	23.2548	1385
21.3249	760	23.3205	1946	23.3205	1426
21.3905	809	23.3861	1890	23.3861	1384
21.4562	746	23.4518	1868	23.4518	1380
21.5218	750	23.5174	1956	23.5174	1433
21.5875	766	23.5831	1866	23.5831	1387
21.6531	770	23.6487	1891	23.6487	1355
21.7188	752	23.7144	1913	23.7144	1407
21.7844	790	23.78	1913	23.78	1358
21.8501	782	23.8457	1978	23.8457	1352
21.9157	828	23.9113	1903	23.9113	1317
21.9814	797	23.977	1911	23.977	1390
22.047	789	24.0426	1964	24.0426	1374
22.1127	754	24.1083	1977	24.1083	1322
22.1783	832	24.1739	1986	24.1739	1373
22.244	790	24.2396	2006	24.2396	1443
22.3096	793	24.3052	1931	24.3052	1361
22.3753	793	24.3709	2001	24.3709	1335
22.4409	767	24.4365	1998	24.4365	1314
22.5066	789	24.5022	1960	24.5022	1341
22.5722	794	24.5678	1944	24.5678	1298
22.6379	775	24.6335	1915	24.6335	1368
22.7035	804	24.6991	1875	24.6991	1338
22.7692	791	24.7648	2032	24.7648	1322
22.8349	790	24.8305	2027	24.8305	1354
22.9005	760	24.8961	1883	24.8961	1395
22.9662	743	24.9618	1952	24.9618	1356
23.0318	734	25.0274	1897	25.0274	1335
23.0975	791	25.0931	1999	25.0931	1329
23.1631	767	25.1587	1925	25.1587	1336
23.2288	802	25.2244	1979	25.2244	1260
23.2944	813	25.29	1970	25.29	1275
23.3601	749	25.3557	1893	25.3557	1343
23.4257	786	25.4213	1902	25.4213	1324
23.4914	781	25.487	1996	25.487	1312
23.557	767	25.5526	1984	25.5526	1287
23.6227	736	25.6183	1936	25.6183	1262
23.6883	841	25.6839	1901	25.6839	1280
23.754	774	25.7496	1932	25.7496	1332
23.8196	769	25.8152	1884	25.8152	1260
23.8853	784	25.8809	1932	25.8809	1250
23.9509	774	25.9465	1916	25.9465	1340
24.0166	774	26.0122	1905	26.0122	1253
24.0822	802	26.0778	2004	26.0778	1269
24.1479	752	26.1435	1904	26.1435	1339
24.2135	781	26.2091	1953	26.2091	1341
24.2792	760	26.2748	1968	26.2748	1362
24.3448	798	26.3404	1965	26.3404	1316
24.4105	724	26.4061	1988	26.4061	1310
24.4761	786	26.4717	1932	26.4717	1377
24.5418	765	26.5374	1926	26.5374	1321
24.6074	798	26.603	1900	26.603	1324
24.6731	769	26.6687	1840	26.6687	1395
24.7387	779	26.7343	1976	26.7343	1314
24.8044	772	26.8	1967	26.8	1397
24.87	782	26.8656	1977	26.8656	1346
24.9357	772	26.9313	1889	26.9313	1332
25.0013	745	26.9969	1876	26.9969	1412
25.067	786	27.0626	1972	27.0626	1347
25.1327	793	27.1283	1982	27.1283	1347
25.1983	789	27.1939	1883	27.1939	1300
25.264	765	27.2596	1866	27.2596	1332
25.3296	793	27.3252	1939	27.3252	1337
25.3953	726	27.3909	2035	27.3909	1328
25.4609	733	27.4565	1958	27.4565	1315
25.5266	795	27.5222	1933	27.5222	1392
25.5922	777	27.5878	2007	27.5878	1282
25.6579	759	27.6535	1930	27.6535	1374
25.7235	796	27.7191	1879	27.7191	1338
25.7892	776	27.7848	1935	27.7848	1340
25.8548	798	27.8504	1900	27.8504	1387
25.9205	792	27.9161	2022	27.9161	1318
25.9861	768	27.9817	1930	27.9817	1356
26.0518	777	28.0474	1965	28.0474	1286
26.1174	769	28.113	1906	28.113	1338
26.1831	788	28.1787	1982	28.1787	1334
26.2487	753	28.2443	1925	28.2443	1350
26.3144	789	28.31	1918	28.31	1290
26.38	787	28.3756	1930	28.3756	1306
26.4457	763	28.4413	1980	28.4413	1323
26.5113	776	28.5069	1934	28.5069	1318
26.577	777	28.5726	1932	28.5726	1291
26.6426	777	28.6382	1914	28.6382	1342
26.7083	752	28.7039	1930	28.7039	1409
26.7739	774	28.7695	1911	28.7695	1241
26.8396	779	28.8352	1944	28.8352	1372
26.9052	759	28.9008	1986	28.9008	1261
26.9709	801	28.9665	1985	28.9665	1258
27.0365	751	29.0321	1939	29.0321	1304
27.1022	739	29.0978	1960	29.0978	1372
27.1678	829	29.1634	1931	29.1634	1308
27.2335	767	29.2291	1908	29.2291	1305
27.2991	753	29.2947	1929	29.2947	1281
27.3648	741	29.3604	1975	29.3604	1325
27.4305	767	29.4261	2019	29.4261	1332
27.4961	753	29.4917	1955	29.4917	1415
27.5618	782	29.5574	1997	29.5574	1310
27.6274	725	29.623	1965	29.623	1250
27.6931	754	29.6887	1913	29.6887	1319
27.7587	756	29.7543	1980	29.7543	1331
27.8244	727	29.82	1903	29.82	1355
27.89	769	29.8856	1874	29.8856	1364
27.9557	754	29.9513	1916	29.9513	1435
28.0213	757	30.0169	1933	30.0169	1272
28.087	772	30.0826	1939	30.0826	1370
28.1526	756	30.1482	1994	30.1482	1352
28.2183	758	30.2139	1922	30.2139	1308
28.2839	734	30.2795	1999	30.2795	1334
28.3496	750	30.3452	1947	30.3452	1479
28.4152	798	30.4108	1908	30.4108	1394
28.4809	794	30.4765	1937	30.4765	1385
28.5465	763	30.5421	1966	30.5421	1311
28.6122	764	30.6078	1901	30.6078	1371
28.6778	786	30.6734	1984	30.6734	1280
28.7435	782	30.7391	1890	30.7391	1285
28.8091	808	30.8047	1960	30.8047	1366
28.8748	759	30.8704	1946	30.8704	1363
28.9404	733	30.936	1936	30.936	1387
29.0061	777	31.0017	1920	31.0017	1357
29.0717	765	31.0673	1985	31.0673	1303
29.1374	775	31.133	1892	31.133	1360
29.203	756	31.1986	1928	31.1986	1359
29.2687	733	31.2643	1977	31.2643	1352
29.3343	783	31.3299	1895	31.3299	1305
29.4	729	31.3956	1988	31.3956	1373
29.4656	771	31.4612	1946	31.4612	1413
29.5313	769	31.5269	2053	31.5269	1310
29.5969	754	31.5925	1999	31.5925	1417
29.6626	831	31.6582	1933	31.6582	1454
29.7282	828	31.7238	1880	31.7238	1382
29.7939	772	31.7895	1955	31.7895	1348
29.8596	799	31.8552	1886	31.8552	1368
29.9252	802	31.9208	1907	31.9208	1354
29.9909	814	31.9865	1966	31.9865	1444
30.0565	895	32.0521	2036	32.0521	1380
30.1222	1294	32.1178	1956	32.1178	1406
30.1878	1500	32.1834	2000	32.1834	1399
30.2535	1285	32.2491	2048	32.2491	1420
30.3191	947	32.3147	2019	32.3147	1363
30.3848	772	32.3804	2006	32.3804	1392
30.4504	786	32.446	2063	32.446	1337
30.5161	785	32.5117	2016	32.5117	1436
30.5817	749	32.5773	2000	32.5773	1301
30.6474	774	32.643	1963	32.643	1363
30.713	743	32.7086	1982	32.7086	1305
30.7787	723	32.7743	1926	32.7743	1399
30.8443	707	32.8399	2014	32.8399	1324
30.91	820	32.9056	1994	32.9056	1365
30.9756	772	32.9712	1978	32.9712	1377
31.0413	770	33.0369	2034	33.0369	1306
31.1069	703	33.1025	1951	33.1025	1372
31.1726	743	33.1682	1882	33.1682	1384
31.2382	786	33.2338	2061	33.2338	1330
31.3039	769	33.2995	1945	33.2995	1321
31.3695	750	33.3651	1955	33.3651	1351
31.4352	827	33.4308	1985	33.4308	1284
31.5008	782	33.4964	1930	33.4964	1399
31.5665	742	33.5621	1946	33.5621	1321
31.6321	793	33.6277	2136	33.6277	1280
31.6978	772	33.6934	1930	33.6934	1336
31.7634	748	33.759	1936	33.759	1284
31.8291	736	33.8247	1958	33.8247	1419
31.8947	807	33.8903	2032	33.8903	1371
31.9604	717	33.956	1944	33.956	1338
32.026	795	34.0216	2016	34.0216	1317
32.0917	755	34.0873	2039	34.0873	1281
32.1574	787	34.153	1985	34.153	1293
32.223	755	34.2186	2013	34.2186	1281
32.2887	765	34.2843	2017	34.2843	1319
32.3543	753	34.3499	1953	34.3499	1378
32.42	777	34.4156	1939	34.4156	1331
32.4856	772	34.4812	2021	34.4812	1324
32.5513	793	34.5469	1993	34.5469	1338
32.6169	785	34.6125	2036	34.6125	1339
32.6826	802	34.6782	1894	34.6782	1381
32.7482	755	34.7438	2019	34.7438	1280
32.8139	816	34.8095	1928	34.8095	1352
32.8795	742	34.8751	1950	34.8751	1273
32.9452	773	34.9408	2023	34.9408	1358
33.0108	752	35.0064	2026	35.0064	1285
33.0765	724	35.0721	1941	35.0721	1286
33.1421	767	35.1377	1961	35.1377	1336
33.2078	719	35.2034	1986	35.2034	1381
33.2734	806	35.269	2027	35.269	1350
33.3391	826	35.3347	2067	35.3347	1379
33.4047	747	35.4003	2027	35.4003	1334
33.4704	743	35.466	2051	35.466	1282
33.536	754	35.5316	1991	35.5316	1336
33.6017	760	35.5973	2006	35.5973	1303
33.6673	793	35.6629	2002	35.6629	1385
33.733	740	35.7286	1932	35.7286	1456
33.7986	801	35.7942	2035	35.7942	1793
33.8643	758	35.8599	1983	35.8599	2008
33.9299	744	35.9255	2004	35.9255	1860
33.9956	758	35.9912	2028	35.9912	1641
34.0612	779	36.0568	2013	36.0568	1449
34.1269	785	36.1225	2201	36.1225	1368
34.1925	752	36.1881	3142	36.1881	1303
34.2582	752	36.2538	6114	36.2538	1384
34.3238	763	36.3194	4247	36.3194	1429
34.3895	781	36.3851	3384	36.3851	1377
34.4552	804	36.4508	2189	36.4508	1315
34.5208	796	36.5164	2043	36.5164	1320
34.5865	784	36.5821	2007	36.5821	1280
34.6521	736	36.6477	2010	36.6477	1324
34.7178	750	36.7134	1906	36.7134	1244
34.7834	798	36.779	1928	36.779	1254
34.8491	786	36.8447	1931	36.8447	1287
34.9147	752	36.9103	1999	36.9103	1294
34.9804	760	36.976	2008	36.976	1234
35.046	801	37.0416	1984	37.0416	1304
35.1117	751	37.1073	1946	37.1073	1268
35.1773	805	37.1729	1913	37.1729	1345
35.243	837	37.2386	2035	37.2386	1313
35.3086	936	37.3042	2008	37.3042	1365
35.3743	971	37.3699	1979	37.3699	1401
35.4399	1505	37.4355	1975	37.4355	1396
35.5056	2258	37.5012	1960	37.5012	1326
35.5712	2607	37.5668	1928	37.5668	1317
35.6369	2151	37.6325	2005	37.6325	1360
35.7025	1532	37.6981	1966	37.6981	1328
35.7682	1013	37.7638	1969	37.7638	1368
35.8338	849	37.8294	2026	37.8294	1404
35.8995	843	37.8951	2047	37.8951	1440
35.9651	784	37.9607	1976	37.9607	1407
36.0308	776	38.0264	2022	38.0264	1352
36.0964	846	38.092	1970	38.092	1359
36.1621	814	38.1577	1961	38.1577	1329
36.2277	781	38.2233	1936	38.2233	1353
36.2934	730	38.289	2017	38.289	1364
36.359	762	38.3546	2053	38.3546	1348
36.4247	806	38.4203	2016	38.4203	1353
36.4903	745	38.4859	1992	38.4859	1375
36.556	749	38.5516	2021	38.5516	1319
36.6216	810	38.6172	1968	38.6172	1358
36.6873	863	38.6829	1945	38.6829	1327
36.753	1053	38.7486	1963	38.7486	1421
36.8186	1406	38.8142	1980	38.8142	1369
36.8843	1295	38.8799	1994	38.8799	1322
36.9499	1012	38.9455	1859	38.9455	1341
37.0156	836	39.0112	1971	39.0112	1295
37.0812	853	39.0768	1985	39.0768	1415
37.1469	842	39.1425	1988	39.1425	1276
37.2125	838	39.2081	1947	39.2081	1364
37.2782	848	39.2738	1963	39.2738	1320
37.3438	800	39.3394	2045	39.3394	1392
37.4095	787	39.4051	1949	39.4051	1365
37.4751	788	39.4707	1928	39.4707	1370
37.5408	804	39.5364	1863	39.5364	1350
37.6064	772	39.602	1899	39.602	1360
37.6721	732	39.6677	2017	39.6677	1402
37.7377	774	39.7333	2025	39.7333	1408
37.8034	739	39.799	1956	39.799	1383
37.869	729	39.8646	2044	39.8646	1433
37.9347	729	39.9303	1992	39.9303	1392
38.0003	747	39.9959	1969	39.9959	1377
38.066	782	40.0616	1966	40.0616	1386
38.1316	773	40.1272	1958	40.1272	1365
38.1973	778	40.1929	2003	40.1929	1438
38.2629	713	40.2585	1973	40.2585	1345
38.3286	717	40.3242	2029	40.3242	1367
38.3942	797	40.3898	1925	40.3898	1425
38.4599	774	40.4555	1903	40.4555	1323
38.5255	750	40.5211	1936	40.5211	1333
38.5912	814	40.5868	1915	40.5868	1370
38.6568	740	40.6524	1917	40.6524	1395
38.7225	781	40.7181	2081	40.7181	1381
38.7881	753	40.7837	1948	40.7837	1370
38.8538	761	40.8494	2002	40.8494	1394
38.9194	747	40.915	1896	40.915	1365
38.9851	733	40.9807	2052	40.9807	1304
39.0508	749	41.0464	1989	41.0464	1353
39.1164	800	41.112	1967	41.112	1445
39.1821	764	41.1777	1979	41.1777	1396
39.2477	750	41.2433	1944	41.2433	1373
39.3134	760	41.309	1947	41.309	1389
39.379	741	41.3746	2008	41.3746	1350
39.4447	735	41.4403	1932	41.4403	1392
39.5103	702	41.5059	2009	41.5059	1434
39.576	776	41.5716	1982	41.5716	1614
39.6416	747	41.6372	2013	41.6372	1682
39.7073	725	41.7029	1971	41.7029	1731
39.7729	766	41.7685	2053	41.7685	1646
39.8386	744	41.8342	2028	41.8342	1495
39.9042	790	41.8998	2204	41.8998	1440
39.9699	718	41.9655	2121	41.9655	1360
40.0355	781	42.0311	2930	42.0311	1404
40.1012	788	42.0968	8376	42.0968	1414
40.1668	726	42.1624	6918	42.1624	1361
40.2325	757	42.2281	6070	42.2281	1400
40.2981	782	42.2937	3083	42.2937	1384
40.3638	756	42.3594	2150	42.3594	1496
40.4294	785	42.425	2019	42.425	1268
40.4951	761	42.4907	1964	42.4907	1412
40.5607	719	42.5563	2012	42.5563	1457
40.6264	699	42.622	1944	42.622	1338
40.692	760	42.6876	1970	42.6876	1376
40.7577	768	42.7533	1946	42.7533	1363
40.8233	689	42.8189	2026	42.8189	1394
40.889	756	42.8846	1942	42.8846	1452
40.9546	765	42.9502	1949	42.9502	1451
41.0203	765	43.0159	2011	43.0159	1345
41.0859	815	43.0815	1937	43.0815	1399
41.1516	710	43.1472	2030	43.1472	1411
41.2172	749	43.2128	2025	43.2128	1377
41.2829	785	43.2785	1914	43.2785	1404
41.3485	787	43.3441	1926	43.3441	1351
41.4142	752	43.4098	2018	43.4098	1404
41.4799	732	43.4755	2002	43.4755	1331
41.5455	719	43.5411	1985	43.5411	1429
41.6112	781	43.6068	1987	43.6068	1416
41.6768	785	43.6724	1964	43.6724	1425
41.7425	761	43.7381	1951	43.7381	1380
41.8081	792	43.8037	1962	43.8037	1386
41.8738	784	43.8694	1990	43.8694	1339
41.9394	761	43.935	2035	43.935	1465
42.0051	740	44.0007	1831	44.0007	1662
42.0707	756	44.0663	1971	44.0663	3106
42.1364	757	44.132	1905	44.132	5064
42.202	772	44.1976	1968	44.1976	2927
42.2677	770	44.2633	1927	44.2633	2848
42.3333	776	44.3289	1983	44.3289	1581
42.399	772	44.3946	1919	44.3946	1400
42.4646	764	44.4602	1954	44.4602	1441
42.5303	775	44.5259	1780	44.5259	1356
42.5959	799	44.5915	1984	44.5915	1385
42.6616	867	44.6572	1989	44.6572	1467
42.7272	1560	44.7228	1949	44.7228	1437
42.7929	2038	44.7885	1863	44.7885	1340
42.8585	1628	44.8541	1924	44.8541	1398
42.9242	1302	44.9198	1972	44.9198	1317
42.9898	913	44.9854	2013	44.9854	1313
43.0555	850	45.0511	1987	45.0511	1391
43.1211	986	45.1167	1973	45.1167	1393
43.1868	1030	45.1824	1976	45.1824	1400
43.2524	976	45.248	1973	45.248	1360
43.3181	969	45.3137	1995	45.3137	1370
43.3837	908	45.3793	1937	45.3793	1414
43.4494	815	45.445	1927	45.445	1337
43.515	774	45.5106	1930	45.5106	1387
43.5807	763	45.5763	1981	45.5763	1345
43.6463	782	45.6419	1990	45.6419	1404
43.712	807	45.7076	1956	45.7076	1376
43.7777	803	45.7733	2025	45.7733	1362
43.8433	780	45.8389	1935	45.8389	1351
43.909	756	45.9046	1979	45.9046	1344
43.9746	736	45.9702	1890	45.9702	1463
44.0403	769	46.0359	1976	46.0359	1361
44.1059	782	46.1015	1937	46.1015	1393
44.1716	765	46.1672	1989	46.1672	1321
44.2372	728	46.2328	2022	46.2328	1358
44.3029	795	46.2985	1911	46.2985	1444
44.3685	774	46.3641	2010	46.3641	1359
44.4342	764	46.4298	1969	46.4298	1382
44.4998	727	46.4954	2021	46.4954	1394
44.5655	755	46.5611	1903	46.5611	1365
44.6311	702	46.6267	1959	46.6267	1322
44.6968	781	46.6924	1950	46.6924	1406
44.7624	763	46.758	1949	46.758	1363
44.8281	779	46.8237	1911	46.8237	1403
44.8937	738	46.8893	1974	46.8893	1394
44.9594	759	46.955	1927	46.955	1417
45.025	774	47.0206	1989	47.0206	1402
45.0907	758	47.0863	1856	47.0863	1421
45.1563	759	47.1519	1963	47.1519	1406
45.222	733	47.2176	2012	47.2176	1438
45.2876	718	47.2832	1985	47.2832	1375
45.3533	765	47.3489	1927	47.3489	1426
45.4189	731	47.4145	1919	47.4145	1396
45.4846	745	47.4802	1968	47.4802	1446
45.5502	729	47.5458	1945	47.5458	1403
45.6159	727	47.6115	2017	47.6115	1505
45.6815	792	47.6771	1942	47.6771	1301
45.7472	721	47.7428	1934	47.7428	1413
45.8128	800	47.8084	1915	47.8084	1386
45.8785	783	47.8741	1932	47.8741	1361
45.9441	766	47.9397	1920	47.9397	1351
46.0098	787	48.0054	1981	48.0054	1333
46.0755	744	48.0711	1994	48.0711	1427
46.1411	780	48.1367	1979	48.1367	1338
46.2068	745	48.2024	2024	48.2024	1344
46.2724	745	48.268	1948	48.268	1372
46.3381	771	48.3337	1947	48.3337	1380
46.4037	730	48.3993	1929	48.3993	1433
46.4694	743	48.465	1971	48.465	1374
46.535	768	48.5306	1992	48.5306	1335
46.6007	723	48.5963	1997	48.5963	1426
46.6663	749	48.6619	1896	48.6619	1442
46.732	756	48.7276	2064	48.7276	1317
46.7976	776	48.7932	1975	48.7932	1465
46.8633	771	48.8589	1939	48.8589	1388
46.9289	790	48.9245	1890	48.9245	1391
46.9946	799	48.9902	1983	48.9902	1301
47.0602	680	49.0558	1917	49.0558	1285
47.1259	815	49.1215	1942	49.1215	1350
47.1915	783	49.1871	2019	49.1871	1385
47.2572	754	49.2528	1927	49.2528	1390
47.3228	755	49.3184	1927	49.3184	1370
47.3885	828	49.3841	1957	49.3841	1455
47.4541	779	49.4497	1959	49.4497	1346
47.5198	768	49.5154	1911	49.5154	1404
47.5854	753	49.581	2012	49.581	1288
47.6511	779	49.6467	1925	49.6467	1405
47.7167	793	49.7123	1929	49.7123	1330
47.7824	732	49.778	1970	49.778	1408
47.848	720	49.8436	1965	49.8436	1345
47.9137	820	49.9093	1911	49.9093	1398
47.9793	728	49.9749	1897	49.9749	1457
48.045	719	50.0406	1911	50.0406	1397
48.1106	772	50.1062	1949	50.1062	1403
48.1763	755	50.1719	1910	50.1719	1418
48.2419	751	50.2375	1976	50.2375	1416
48.3076	800	50.3032	1923	50.3032	1388
48.3733	761	50.3689	1906	50.3689	1325
48.4389	717	50.4345	1942	50.4345	1362
48.5046	708	50.5002	2020	50.5002	1309
48.5702	757	50.5658	1960	50.5658	1391
48.6359	799	50.6315	1894	50.6315	1329
48.7015	735	50.6971	1958	50.6971	1295
48.7672	706	50.7628	1982	50.7628	1386
48.8328	712	50.8284	1993	50.8284	1323
48.8985	762	50.8941	1965	50.8941	1391
48.9641	727	50.9597	2011	50.9597	1328
49.0298	804	51.0254	1937	51.0254	1365
49.0954	768	51.091	1959	51.091	1371
49.1611	763	51.1567	1935	51.1567	1404
49.2267	799	51.2223	1953	51.2223	1419
49.2924	753	51.288	1936	51.288	1415
49.358	762	51.3536	1976	51.3536	1870
49.4237	756	51.4193	1978	51.4193	2326
49.4893	732	51.4849	1977	51.4849	1840
49.555	750	51.5506	1932	51.5506	1790
49.6206	746	51.6162	1924	51.6162	1547
49.6863	767	51.6819	2019	51.6819	1326
49.7519	708	51.7475	1988	51.7475	1375
49.8176	734	51.8132	1912	51.8132	1368
49.8832	787	51.8788	2040	51.8788	1331
49.9489	743	51.9445	1915	51.9445	1384
50.0145	716	52.0101	1960	52.0101	1285
50.0802	738	52.0758	1968	52.0758	1395
50.1458	796	52.1414	2026	52.1414	1353
50.2115	791	52.2071	1994	52.2071	1384
50.2771	766	52.2727	2018	52.2727	1350
50.3428	768	52.3384	2005	52.3384	1428
50.4084	756	52.404	1959	52.404	1448
50.4741	787	52.4697	1948	52.4697	1342
50.5397	791	52.5353	1924	52.5353	1338
50.6054	779	52.601	1899	52.601	1369
50.6711	765	52.6667	1952	52.6667	1431
50.7367	800	52.7323	1975	52.7323	1462
50.8024	702	52.798	1956	52.798	1394
50.868	765	52.8636	2006	52.8636	1344
50.9337	718	52.9293	1915	52.9293	1408
50.9993	764	52.9949	1961	52.9949	1407
51.065	785	53.0606	1950	53.0606	1426
51.1306	730	53.1262	1943	53.1262	1397
51.1963	755	53.1919	1886	53.1919	1385
51.2619	731	53.2575	1978	53.2575	1477
51.3276	727	53.3232	1936	53.3232	1405
51.3932	789	53.3888	2006	53.3888	1359
51.4589	780	53.4545	1899	53.4545	1420
51.5245	750	53.5201	1960	53.5201	1422
51.5902	758	53.5858	1936	53.5858	1391
51.6558	759	53.6514	1945	53.6514	1375
51.7215	781	53.7171	1945	53.7171	1437
51.7871	721	53.7827	2020	53.7827	1433
51.8528	766	53.8484	1949	53.8484	1384
51.9184	723	53.914	1908	53.914	1411
51.9841	744	53.9797	1994	53.9797	1443
52.0497	752	54.0453	1908	54.0453	1422
52.1154	745	54.111	1892	54.111	1471
52.181	818	54.1766	1918	54.1766	1412
52.2467	711	54.2423	1995	54.2423	1380
52.3123	736	54.3079	1969	54.3079	1384
52.378	740	54.3736	1931	54.3736	1318
52.4436	759	54.4392	1932	54.4392	1400
52.5093	787	54.5049	1920	54.5049	1330
52.5749	741	54.5705	1931	54.5705	1408
52.6406	737	54.6362	1940	54.6362	1365
52.7062	803	54.7018	1963	54.7018	1369
52.7719	761	54.7675	2067	54.7675	1438
52.8375	817	54.8331	2051	54.8331	1369
52.9032	756	54.8988	1871	54.8988	1398
52.9689	761	54.9645	1922	54.9645	1402
53.0345	734	55.0301	2008	55.0301	1418
53.1002	721	55.0958	1940	55.0958	1416
53.1658	738	55.1614	1942	55.1614	1364
53.2315	787	55.2271	1873	55.2271	1353
53.2971	713	55.2927	1971	55.2927	1423
53.3628	719	55.3584	1890	55.3584	1358
53.4284	786	55.424	1957	55.424	1378
53.4941	865	55.4897	1921	55.4897	1351
53.5597	876	55.5553	1984	55.5553	1373
53.6254	866	55.621	1938	55.621	1355
53.691	841	55.6866	2062	55.6866	1416
53.7567	872	55.7523	1948	55.7523	1359
53.8223	831	55.8179	1929	55.8179	1441
53.888	815	55.8836	2004	55.8836	1385
53.9536	791	55.9492	1904	55.9492	1413
54.0193	751	56.0149	1887	56.0149	1361
54.0849	811	56.0805	1909	56.0805	1376
54.1506	813	56.1462	1985	56.1462	1350
54.2162	739	56.2118	1943	56.2118	1402
54.2819	742	56.2775	1890	56.2775	1351
54.3475	740	56.3431	1808	56.3431	1396
54.4132	787	56.4088	1999	56.4088	1374
54.4788	726	56.4744	1976	56.4744	1380
54.5445	762	56.5401	1898	56.5401	1360
54.6101	771	56.6057	2016	56.6057	1446
54.6758	729	56.6714	1965	56.6714	1325
54.7414	776	56.737	2004	56.737	1347
54.8071	802	56.8027	1862	56.8027	1356
54.8727	729	56.8683	1957	56.8683	1354
54.9384	750	56.934	1938	56.934	1384
55.004	720	56.9996	1991	56.9996	1310
55.0697	743	57.0653	1886	57.0653	1399
55.1353	753	57.1309	1903	57.1309	1349
55.201	725	57.1966	1914	57.1966	1387
55.2666	747	57.2622	1886	57.2622	1364
55.3323	793	57.3279	1975	57.3279	1447
55.398	809	57.3936	2015	57.3936	1399
55.4636	754	57.4592	2030	57.4592	1379
55.5293	735	57.5249	1951	57.5249	1359
55.5949	706	57.5905	1945	57.5905	1361
55.6606	803	57.6562	1987	57.6562	1462
55.7262	740	57.7218	1987	57.7218	1414
55.7919	790	57.7875	1901	57.7875	1426
55.8575	767	57.8531	1908	57.8531	1416
55.9232	791	57.9188	1912	57.9188	1427
55.9888	721	57.9844	2017	57.9844	1365
56.0545	757	58.0501	1940	58.0501	1414
56.1201	736	58.1157	1922	58.1157	1393
56.1858	819	58.1814	1961	58.1814	1372
56.2514	766	58.247	1940	58.247	1314
56.3171	717	58.3127	1959	58.3127	1368
56.3827	752	58.3783	1928	58.3783	1343
56.4484	739	58.444	1999	58.444	1372
56.514	776	58.5096	1936	58.5096	1369
56.5797	752	58.5753	1934	58.5753	1378
56.6453	787	58.6409	1927	58.6409	1342
56.711	773	58.7066	1943	58.7066	1435
56.7766	740	58.7722	1900	58.7722	1385
56.8423	752	58.8379	1910	58.8379	1398
56.9079	852	58.9035	1972	58.9035	1320
56.9736	912	58.9692	1929	58.9692	1384
57.0392	951	59.0348	2019	59.0348	1350
57.1049	1026	59.1005	2027	59.1005	1412
57.1705	1173	59.1661	1930	59.1661	1365
57.2362	1165	59.2318	1963	59.2318	1380
57.3018	1049	59.2974	1958	59.2974	1447
57.3675	923	59.3631	1974	59.3631	1465
57.4331	952	59.4287	1964	59.4287	1423
57.4988	826	59.4944	1994	59.4944	1430
57.5644	848	59.56	1986	59.56	1352
57.6301	849	59.6257	1978	59.6257	1413
57.6958	773	59.6914	1972	59.6914	1391
57.7614	762	59.757	2038	59.757	1428
57.8271	736	59.8227	1942	59.8227	1410
57.8927	750	59.8883	2004	59.8883	1430
57.9584	771	59.954	2025	59.954	1436
58.024	740	60.0196	1961	60.0196	1456
58.0897	719	60.0853	2029	60.0853	1373
58.1553	773	60.1509	2024	60.1509	1449
58.221	775	60.2166	1961	60.2166	1419
58.2866	790	60.2822	1944	60.2822	1497
58.3523	762	60.3479	1938	60.3479	1485
58.4179	761	60.4135	2043	60.4135	1555
58.4836	736	60.4792	2017	60.4792	1534
58.5492	749	60.5448	1956	60.5448	1492
58.6149	764	60.6105	1949	60.6105	1346
58.6805	779	60.6761	2009	60.6761	1386
58.7462	797	60.7418	1978	60.7418	1387
58.8118	750	60.8074	1918	60.8074	1363
58.8775	707	60.8731	2015	60.8731	1307
58.9431	741	60.9387	1980	60.9387	1350
59.0088	735	61.0044	2307	61.0044	1425
59.0744	766	61.07	3893	61.07	1406
59.1401	737	61.1357	5651	61.1357	1330
59.2057	744	61.2013	3038	61.2013	1406
59.2714	753	61.267	3927	61.267	1378
59.337	737	61.3326	3164	61.3326	1406
59.4027	753	61.3983	2211	61.3983	1333
59.4683	731	61.4639	2051	61.4639	1420
59.534	765	61.5296	1933	61.5296	1362
59.5996	779	61.5952	1936	61.5952	1395
59.6653	760	61.6609	1920	61.6609	1433
59.7309	736	61.7265	2057	61.7265	1357
59.7966	760	61.7922	1966	61.7922	1362
59.8622	726	61.8578	1852	61.8578	1412
59.9279	789	61.9235	2003	61.9235	1327
59.9936	765	61.9892	1892	61.9892	1387
60.0592	748	62.0548	1994	62.0548	1414
60.1249	781	62.1205	1970	62.1205	1413
60.1905	758	62.1861	1987	62.1861	1385
60.2562	796	62.2518	1937	62.2518	1369
60.3218	760	62.3174	1905	62.3174	1379
60.3875	777	62.3831	1990	62.3831	1375
60.4531	752	62.4487	1968	62.4487	1346
60.5188	757	62.5144	1984	62.5144	1344
60.5844	683	62.58	1962	62.58	1451
60.6501	776	62.6457	1922	62.6457	1313
60.7157	735	62.7113	1995	62.7113	1350
60.7814	759	62.777	2065	62.777	1370
60.847	737	62.8426	1979	62.8426	1335
60.9127	752	62.9083	1970	62.9083	1381
60.9783	754	62.9739	1941	62.9739	1386
61.044	756	63.0396	2041	63.0396	1343
61.1096	759	63.1052	2038	63.1052	1397
61.1753	783	63.1709	2036	63.1709	1451
61.2409	762	63.2365	1871	63.2365	1356
61.3066	743	63.3022	1890	63.3022	1359
61.3722	755	63.3678	1928	63.3678	1383
61.4379	762	63.4335	1937	63.4335	1354
61.5035	741	63.4991	2002	63.4991	1485
61.5692	787	63.5648	1932	63.5648	1431
61.6348	738	63.6304	1942	63.6304	1383
61.7005	793	63.6961	1958	63.6961	1440
61.7661	792	63.7617	2006	63.7617	1378
61.8318	756	63.8274	1943	63.8274	1435
61.8974	755	63.893	1950	63.893	1382
61.9631	820	63.9587	1919	63.9587	1332
62.0287	938	64.0243	1965	64.0243	1394
62.0944	1238	64.09	1902	64.09	1444
62.16	1170	64.1556	1984	64.1556	1348
62.2257	1022	64.2213	1943	64.2213	1401
62.2914	1078	64.287	1951	64.287	1423
62.357	881	64.3526	1958	64.3526	1442
62.4227	875	64.4183	1984	64.4183	1361
62.4883	865	64.4839	1915	64.4839	1460
62.554	880	64.5496	1953	64.5496	1451
62.6196	959	64.6152	1992	64.6152	1447
62.6853	1003	64.6809	1966	64.6809	1462
62.7509	1150	64.7465	1887	64.7465	1468
62.8166	1255	64.8122	1977	64.8122	1437
62.8822	1101	64.8778	1923	64.8778	1445
62.9479	1050	64.9435	1954	64.9435	1448
63.0135	973	65.0091	1953	65.0091	1447
63.0792	884	65.0748	1946	65.0748	1523
63.1448	866	65.1404	1929	65.1404	1491
63.2105	838	65.2061	1906	65.2061	1395
63.2761	767	65.2717	1943	65.2717	1434
63.3418	756	65.3374	1917	65.3374	1415
63.4074	774	65.403	1910	65.403	1394
63.4731	749	65.4687	1949	65.4687	1356
63.5387	751	65.5343	2028	65.5343	1456
63.6044	768	65.6	1939	65.6	1424
63.67	790	65.6656	1908	65.6656	1441
63.7357	762	65.7313	1995	65.7313	1389
63.8013	786	65.7969	2006	65.7969	1439
63.867	763	65.8626	1942	65.8626	1410
63.9326	697	65.9282	1982	65.9282	1389
63.9983	758	65.9939	2012	65.9939	1444
64.0639	782	66.0595	1965	66.0595	1449
64.1296	790	66.1252	2050	66.1252	1403
64.1952	717	66.1908	2011	66.1908	1342
64.2609	758	66.2565	1963	66.2565	1384
64.3265	779	66.3221	1973	66.3221	1360
64.3922	785	66.3878	1969	66.3878	1358
64.4578	733	66.4534	2093	66.4534	1343
64.5235	731	66.5191	2016	66.5191	1417
64.5892	740	66.5848	1979	66.5848	1415
64.6548	743	66.6504	1929	66.6504	1351
64.7205	764	66.7161	1947	66.7161	1336
64.7861	769	66.7817	1970	66.7817	1324
64.8518	806	66.8474	1980	66.8474	1390
64.9174	729	66.913	1971	66.913	1379
64.9831	735	66.9787	1933	66.9787	1361
65.0487	747	67.0443	1896	67.0443	1349
65.1144	790	67.11	1940	67.11	1381
65.18	749	67.1756	1929	67.1756	1393
65.2457	754	67.2413	1975	67.2413	1452
65.3113	730	67.3069	2063	67.3069	1216
65.377	796	67.3726	2052	67.3726	1365
65.4426	732	67.4382	1920	67.4382	1329
65.5083	776	67.5039	1922	67.5039	1390
65.5739	733	67.5695	1955	67.5695	1391
65.6396	740	67.6352	1901	67.6352	1394
65.7052	698	67.7008	2004	67.7008	1421
65.7709	734	67.7665	1895	67.7665	1436
65.8365	780	67.8321	1977	67.8321	1445
65.9022	738	67.8978	1974	67.8978	1398
65.9678	809	67.9634	1904	67.9634	1459
66.0335	724	68.0291	1936	68.0291	1386
66.0991	721	68.0947	1941	68.0947	1417
66.1648	763	68.1604	2008	68.1604	1427
66.2304	774	68.226	1961	68.226	1442
66.2961	735	68.2917	1917	68.2917	1480
66.3617	822	68.3573	1955	68.3573	1417
66.4274	776	68.423	1985	68.423	1508
66.493	763	68.4886	1941	68.4886	1415
66.5587	762	68.5543	1946	68.5543	1352
66.6243	756	68.6199	1915	68.6199	1410
66.69	814	68.6856	1924	68.6856	1380
66.7556	732	68.7512	1981	68.7512	1437
66.8213	760	68.8169	1980	68.8169	1342
66.8869	753	68.8825	1959	68.8825	1447
66.9526	705	68.9482	1993	68.9482	1407
67.0183	750	69.0139	1922	69.0139	1428
67.0839	786	69.0795	1966	69.0795	1415
67.1496	726	69.1452	2025	69.1452	1418
67.2152	767	69.2108	1913	69.2108	1382
67.2809	753	69.2765	2004	69.2765	1440
67.3465	769	69.3421	2093	69.3421	1388
67.4122	768	69.4078	1983	69.4078	1433
67.4778	737	69.4734	1900	69.4734	1336
67.5435	800	69.5391	1988	69.5391	1423
67.6091	739	69.6047	1992	69.6047	1366
67.6748	800	69.6704	2008	69.6704	1366
67.7404	760	69.736	1995	69.736	1346
67.8061	740	69.8017	1924	69.8017	1379
67.8717	717	69.8673	1939	69.8673	1381
67.9374	764	69.933	1974	69.933	1406
68.003	737	69.9986	2002	69.9986	1349
68.0687	709	70.0643	2004	70.0643	1417
68.1343	723	70.1299	1997	70.1299	1392
68.2	745	70.1956	1913	70.1956	1312
68.2656	770	70.2612	2034	70.2612	1384
68.3313	763	70.3269	1958	70.3269	1365
68.3969	804	70.3925	1935	70.3925	1386
68.4626	753	70.4582	1909	70.4582	1391
68.5282	791	70.5238	1979	70.5238	1415
68.5939	719	70.5895	1902	70.5895	1386
68.6595	718	70.6551	1940	70.6551	1336
68.7252	766	70.7208	1927	70.7208	1289
68.7908	765	70.7864	1983	70.7864	1430
68.8565	762	70.8521	1985	70.8521	1394
68.9221	732	70.9177	1957	70.9177	1389
68.9878	749	70.9834	1946	70.9834	1292
69.0534	762	71.049	1973	71.049	1376
69.1191	769	71.1147	1935	71.1147	1407
69.1847	757	71.1803	2001	71.1803	1346
69.2504	747	71.246	1962	71.246	1342
69.3161	746	71.3117	1963	71.3117	1327
69.3817	733	71.3773	1980	71.3773	1438
69.4474	754	71.443	1953	71.443	1341
69.513	792	71.5086	1940	71.5086	1489
69.5787	772	71.5743	1889	71.5743	1361
69.6443	712	71.6399	1929	71.6399	1443
69.71	745	71.7056	2021	71.7056	1418
69.7756	714	71.7712	1856	71.7712	1479
69.8413	756	71.8369	1961	71.8369	1435
69.9069	731	71.9025	1995	71.9025	1487
69.9726	781	71.9682	2058	71.9682	1415
70.0382	757	72.0338	1881	72.0338	1448
70.1039	787	72.0995	1863	72.0995	1458
70.1695	758	72.1651	1931	72.1651	1556
70.2352	790	72.2308	1946	72.2308	1456
70.3008	791	72.2964	1910	72.2964	1538
70.3665	786	72.3621	2005	72.3621	1486
70.4321	757	72.4277	1928	72.4277	1504
70.4978	699	72.4934	1933	72.4934	1519
70.5634	731	72.559	1848	72.559	1453
70.6291	755	72.6247	2062	72.6247	1461
70.6947	728	72.6903	2023	72.6903	1429
70.7604	763	72.756	1976	72.756	1399
70.826	748	72.8216	1987	72.8216	1381
70.8917	795	72.8873	1977	72.8873	1261
70.9573	754	72.9529	2008	72.9529	1339
71.023	760	73.0186	1974	73.0186	1366
71.0886	730	73.0842	2104	73.0842	1319
71.1543	771	73.1499	2529	73.1499	1288
71.2199	841	73.2155	3062	73.2155	1394
71.2856	832	73.2812	2399	73.2812	1422
71.3512	776	73.3468	2312	73.3468	1263
71.4169	770	73.4125	2637	73.4125	1367
71.4825	811	73.4781	2283	73.4781	1349
71.5482	756	73.5438	1948	73.5438	1347
71.6139	732	73.6095	1884	73.6095	1382
71.6795	762	73.6751	1944	73.6751	1375
71.7452	746	73.7408	1968	73.7408	1419
71.8108	800	73.8064	1987	73.8064	1448
71.8765	746	73.8721	1938	73.8721	1396
71.9421	719	73.9377	1998	73.9377	1421
72.0078	727	74.0034	2079	74.0034	1443
72.0734	743	74.069	1948	74.069	1399
72.1391	732	74.1347	2026	74.1347	1462
72.2047	756	74.2003	2012	74.2003	1446
72.2704	784	74.266	2028	74.266	1426
72.336	781	74.3316	1972	74.3316	1399
72.4017	738	74.3973	1977	74.3973	1408
72.4673	723	74.4629	1947	74.4629	1421
72.533	762	74.5286	1973	74.5286	1366
72.5986	788	74.5942	2054	74.5942	1361
72.6643	768	74.6599	1888	74.6599	1452
72.7299	756	74.7255	1965	74.7255	1435
72.7956	753	74.7912	1880	74.7912	1430
72.8612	712	74.8568	2019	74.8568	1447
72.9269	748	74.9225	1964	74.9225	1387
72.9925	789	74.9881	1968	74.9881	1448
73.0582	786	75.0538	2003	75.0538	1403
73.1238	768	75.1194	1973	75.1194	1369
73.1895	750	75.1851	1956	75.1851	1346
73.2551	717	75.2507	1989	75.2507	1435
73.3208	718	75.3164	1883	75.3164	1340
73.3864	749	75.382	1938	75.382	1392
73.4521	804	75.4477	1936	75.4477	1337
73.5177	778	75.5133	1981	75.5133	1432
73.5834	808	75.579	1944	75.579	1496
73.649	741	75.6446	2012	75.6446	1583
73.7147	788	75.7103	1983	75.7103	1732
73.7803	788	75.7759	2032	75.7759	1561
73.846	766	75.8416	1975	75.8416	1549
73.9117	756	75.9073	1948	75.9073	1628
73.9773	781	75.9729	1964	75.9729	1630
74.043	759	76.0386	1892	76.0386	1541
74.1086	776	76.1042	1948	76.1042	1475
74.1743	825	76.1699	1967	76.1699	1517
74.2399	884	76.2355	1969	76.2355	1482
74.3056	876	76.3012	1932	76.3012	1491
74.3712	918	76.3668	2010	76.3668	1375
74.4369	980	76.4325	1912	76.4325	1395
74.5025	937	76.4981	1888	76.4981	1451
74.5682	885	76.5638	1983	76.5638	1446
74.6338	907	76.6294	1946	76.6294	1375
74.6995	866	76.6951	1930	76.6951	1363
74.7651	804	76.7607	1976	76.7607	1443
74.8308	779	76.8264	2011	76.8264	1339
74.8964	730	76.892	1959	76.892	1446
74.9621	783	76.9577	2123	76.9577	1424
75.0277	769	77.0233	2820	77.0233	1337
75.0934	752	77.089	2560	77.089	1416
75.159	764	77.1546	2075	77.1546	1330
75.2247	813	77.2203	2247	77.2203	1358
75.2903	769	77.2859	2480	77.2859	1381
75.356	827	77.3516	2135	77.3516	1398
75.4216	764	77.4172	2025	77.4172	1368
75.4873	782	77.4829	1906	77.4829	1373
75.5529	806	77.5485	1896	77.5485	1370
75.6186	797	77.6142	1865	77.6142	1409
75.6842	763	77.6798	1928	77.6798	1457
75.7499	749	77.7455	1947	77.7455	1362
75.8155	764	77.8111	1918	77.8111	1436
75.8812	742	77.8768	1917	77.8768	1413
75.9468	752	77.9424	1929	77.9424	1419
76.0125	757	78.0081	1986	78.0081	1459
76.0781	832	78.0737	1981	78.0737	1444
76.1438	748	78.1394	1979	78.1394	1423
76.2095	762	78.2051	2021	78.2051	1414
76.2751	735	78.2707	2018	78.2707	1311
76.3408	819	78.3364	1916	78.3364	1363
76.4064	810	78.402	1966	78.402	1374
76.4721	751	78.4677	1971	78.4677	1394
76.5377	742	78.5333	1991	78.5333	1475
76.6034	697	78.599	1947	78.599	1392
76.669	728	78.6646	1976	78.6646	1400
76.7347	756	78.7303	1929	78.7303	1475
76.8003	755	78.7959	1935	78.7959	1357
76.866	752	78.8616	2013	78.8616	1462
76.9316	741	78.9272	1943	78.9272	1394
76.9973	763	78.9929	1971	78.9929	1351
77.0629	758	79.0585	1897	79.0585	1374
77.1286	740	79.1242	1899	79.1242	1371
77.1942	712	79.1898	1943	79.1898	1462
77.2599	751	79.2555	2119	79.2555	1475
77.3255	735	79.3211	1881	79.3211	1423
77.3912	756	79.3868	1978	79.3868	1433
77.4568	754	79.4524	1969	79.4524	1403
77.5225	762	79.5181	1942	79.5181	1386
77.5881	772	79.5837	1901	79.5837	1449
77.6538	729	79.6494	1927	79.6494	1372
77.7194	746	79.715	1978	79.715	1425
77.7851	773	79.7807	1951	79.7807	1416
77.8507	767	79.8463	1949	79.8463	1332
77.9164	763	79.912	1972	79.912	1373
77.982	756	79.9776	2003	79.9776	1396
78.0477	767	80.0433	1956	80.0433	1416
78.1133	796	80.1089	1950	80.1089	1489
78.179	737	80.1746	1962	80.1746	1469
78.2446	762	80.2402	1988	80.2402	1474
78.3103	806	80.3059	1984	80.3059	1404
78.3759	864	80.3715	2027	80.3715	1367
78.4416	864	80.4372	2022	80.4372	1379
78.5072	788	80.5028	1922	80.5028	1391
78.5729	775	80.5685	1946	80.5685	1368
78.6386	801	80.6342	1900	80.6342	1403
78.7042	806	80.6998	1940	80.6998	1393
78.7699	764	80.7655	1881	80.7655	1401
78.8355	724	80.8311	1980	80.8311	1468
78.9012	750	80.8968	1975	80.8968	1428
78.9668	786	80.9624	1981	80.9624	1459
79.0325	760	81.0281	2014	81.0281	1459
79.0981	755	81.0937	1974	81.0937	1389
79.1638	777	81.1594	2007	81.1594	1488
79.2294	785	81.225	1885	81.225	1426
79.2951	744	81.2907	1959	81.2907	1411
79.3607	724	81.3563	1898	81.3563	1382
79.4264	792	81.422	1916	81.422	1392
79.492	789	81.4876	1963	81.4876	1427
79.5577	734	81.5533	2023	81.5533	1387
79.6233	750	81.6189	1998	81.6189	1460
79.689	731	81.6846	1960	81.6846	1332
79.7546	669	81.7502	1986	81.7502	1401
79.8203	776	81.8159	1996	81.8159	1410
79.8859	781	81.8815	2082	81.8815	1453
79.9516	755	81.9472	2034	81.9472	1408
80.0172	706	82.0128	1928	82.0128	1468
80.0829	743	82.0785	2022	82.0785	1417
80.1485	785	82.1441	1902	82.1441	1342
80.2142	740	82.2098	1889	82.2098	1443
80.2798	773	82.2754	1981	82.2754	1409
80.3455	744	82.3411	1925	82.3411	1425
80.4111	732	82.4067	1977	82.4067	1388
80.4768	758	82.4724	1886	82.4724	1442
80.5424	768	82.538	2006	82.538	1341
80.6081	735	82.6037	1977	82.6037	1472
80.6737	784	82.6693	1941	82.6693	1365
80.7394	717	82.735	1930	82.735	1416
80.805	757	82.8006	1979	82.8006	1430
80.8707	787	82.8663	1979	82.8663	1321
80.9364	749	82.932	1930	82.932	1411
81.002	760	82.9976	1999	82.9976	1451
81.0677	762	83.0633	1978	83.0633	1431
81.1333	725	83.1289	2064	83.1289	1455
81.199	747	83.1946	1993	83.1946	1388
81.2646	735	83.2602	1954	83.2602	1437
81.3303	768	83.3259	1899	83.3259	1534
81.3959	834	83.3915	1955	83.3915	1457
81.4616	751	83.4572	2034	83.4572	1436
81.5272	793	83.5228	2013	83.5228	1443
81.5929	710	83.5885	1895	83.5885	1400
81.6585	780	83.6541	2005	83.6541	1420
81.7242	723	83.7198	1953	83.7198	1457
81.7898	772	83.7854	1837	83.7854	1445
81.8555	757	83.8511	1954	83.8511	1432
81.9211	747	83.9167	1952	83.9167	1353
81.9868	741	83.9824	2028	83.9824	1416
82.0524	800	84.048	1971	84.048	1405
82.1181	753	84.1137	1974	84.1137	1404
82.1837	772	84.1793	1996	84.1793	1374
82.2494	678	84.245	1917	84.245	1404
82.315	724	84.3106	1925	84.3106	1458
82.3807	748	84.3763	1947	84.3763	1378
82.4463	738	84.4419	1992	84.4419	1446
82.512	768	84.5076	1860	84.5076	1456
82.5776	727	84.5732	1894	84.5732	1467
82.6433	739	84.6389	1954	84.6389	1385
82.7089	824	84.7045	1963	84.7045	1438
82.7746	752	84.7702	1909	84.7702	1370
82.8402	748	84.8358	1920	84.8358	1313
82.9059	739	84.9015	1898	84.9015	1379
82.9715	767	84.9671	1979	84.9671	1373

## Sheet: Fig 4(a), 4(c)
	Normalized µ(E)							Normalized µ(E)
Energy(eV)	Mn-foil	MnO	Mn3O4	MgNiZnMnFeO	CoNiZnMnFeO		Energy(eV)	Fe-foil	FeO	Fe3O4	MgNiZnMnFeO	CoNiZnMnFeO
6500.26	0.00439351	-0.00148989	0.00136181	0.00065528	-0.0198204		7072.24	0.000630997	0.00776354	0.00385411	0.00313342	0.00058666
6502.29	-0.000511569	0.00087145	0.00307703	0.00288542	-0.00869449		7074.24	0.00339105	0.00656705	0.00274799	0.00950268	0.00379045
6504.32	0.00247589	-0.00302769	0.0038547	0.00703154	0.00865621		7076.24	-7.08763e-05	0.00469457	-0.000484016	-0.00788985	-0.0102117
6506.35	-0.00451433	0.000652908	0.00251501	0.00183489	-0.0013525		7078.24	-0.000774912	0.00289566	-0.000166014	-0.0215756	-0.00681722
6508.38	-0.00227438	0.00929198	-0.00185098	5.03654e-05	0.000345592		7080.24	0.00105567	0.000670325	0.00205326	0.00802646	0.00324406
6510.4	0.00127455	-0.00525025	0.000182889	0.00283523	0.000174475		7082.24	-0.00116123	-0.000975318	0.000233028	0.00335786	0.00103502
6512.43	-0.0023	0.000357768	-0.00303278	0.00186715	-0.0124889		7084.24	-0.00040694	-0.00423727	-0.00129486	0.00637566	-0.00858326
6514.46	0.00377224	-0.00140628	0.000306503	-0.00503823	-0.00258463		7086.24	-0.00164557	-0.00419614	-0.000988663	0.00999657	-1.4235e-05
6516.48	0.00279813	-0.00247061	-0.0025435	-0.000656254	0.000999489		7088.24	-0.00153703	-0.00161434	-0.00114638	0.000827405	-0.00296743
6518.51	0.00381797	-0.00220372	0.00477092	7.7147e-06	0.00442845		7090.24	-0.00131126	0.00129796	-0.000871653	0.00456533	0.00455133
6520.53	-0.00141186	-0.00392761	0.00107104	0.00291609	0.0087378		7092.25	-0.00320287	-0.000232285	-0.00150008	-0.00270476	0.00159723
6522.56	-1.25255e-06	-0.00479699	-0.00059238	-0.00222369	0.00972896		7094.25	2.15687e-05	-0.00710749	-0.00105189	-0.00685733	0.0148952
6524.58	-0.0083898	-0.00413496	-0.00485437	-0.00129867	0.00501606		7096.25	-0.00100324	-0.00553714	-0.00220712	-0.00534293	0.00835792
6525.6	-0.00779379	0.000417862	0.000481488	-0.00123488	0.00146675		7097.25	0.000319553	-0.00172857	5.44328e-05	0.000258768	0.0118591
6525.85	-0.00214208	-0.00418115	-0.00322818	-0.00220004	0.00924899		7097.5	0.000161961	-0.00121524	-0.000966421	0.0063423	-0.00240823
6526.1	-0.00166677	-0.00253641	-0.00215564	0.00091011	0.00101894		7097.75	0.000955357	-0.000701903	0.000345267	-0.0101649	0.00450861
6526.35	-0.000545485	-0.00327269	-0.00051383	-0.000778367	0.00493924		7098	-0.000695578	-0.000188567	-0.000243879	-0.00785335	-0.00429651
6526.61	-0.000859547	-0.00197843	-0.00121844	-0.00125921	0.00363855		7098.25	0.000768533	0.000389565	-0.0010674	0.00545581	3.70666e-05
6526.86	0.000593041	-0.00128965	-0.00212751	0.000143082	0.0044075		7098.5	-0.000527899	0.00201982	-0.00176935	0.00141163	-0.00343109
6527.11	-0.00374138	-0.0030569	-0.00195088	-0.0079798	-0.00256814		7098.75	-0.000183363	0.000950205	-0.000383409	0.00348977	0.00852951
6527.37	-0.000814766	-0.00145918	-0.00149153	-0.00388063	-0.00372384		7099	0.000942956	-0.00464322	-0.00149486	0.00244189	0.00574041
6527.62	0.00114157	-0.00217999	-0.00044424	-0.00388295	0.00318848		7099.25	-5.90132e-05	-4.78432e-05	-0.00234062	-0.00571602	0.00292897
6527.87	-0.000333941	-0.00288611	-0.000640326	-0.00365548	-0.000610994		7099.5	0.000186479	-0.00111623	-0.00152437	-0.00689136	-0.00595222
6528.13	0.000841925	0.00200496	0.00107112	-0.00589275	-0.00501995		7099.75	0.000501571	-0.00158436	-8.38055e-05	0.00149737	0.00500609
6528.38	-0.000183281	-0.000953414	-0.000809852	-0.000424506	-0.00132873		7100	0.00070396	-0.00457188	-0.00112189	-0.00398015	-0.00916101
6528.63	-0.00452218	-0.00301679	-0.00475085	-0.00720435	-0.00865625		7100.25	-0.000202175	-0.00620035	-0.000684405	-0.0014699	-0.00670542
6528.88	-0.00168008	-0.00136841	-0.00199792	-0.00533654	-0.00693455		7100.5	0.00253702	-0.00681807	-0.000523859	0.00305669	0.0105289
6529.14	0.00218023	-0.00249187	-0.000150487	0.00196214	0.00104012		7100.75	0.000605276	0.000432259	-0.00128642	0.000920681	-0.00308493
6529.39	-0.00197945	0.00158863	-0.00273502	-0.00335213	-0.00384379		7101	7.57887e-05	-0.0022342	-0.00225174	-0.00516972	-0.00822955
6529.64	0.00588667	0.00519568	-0.00139757	-0.00289635	0.00155485		7101.25	0.00176524	-0.00279651	-0.000611963	-0.000760648	0.00423953
6529.9	-0.000669089	-5.64954e-05	-0.00274285	-0.00301283	-0.00192715		7101.5	0.00207632	-0.00500158	-0.00167221	0.00621919	0.0117216
6530.15	-0.00273088	-0.00112079	-0.00266456	-0.0024585	-0.00301851		7101.75	0.0023358	-0.00395568	0.000425356	0.00817923	0.00574577
6530.4	0.00178897	-0.00055269	-0.000865009	-0.00560264	-0.00583803		7102	0.000338265	0.00026306	-0.00131133	-0.00171804	-0.00132877
6530.66	0.00196277	0.0033913	0.000480655	0.000261935	-0.00446251		7102.25	0.00229209	5.29515e-05	-0.00107774	0.00119037	-0.0127642
6530.91	0.00431229	-0.000359754	0.000302479	-0.00315499	0.00130294		7102.5	0.000772859	-0.000312741	-0.000158463	0.00192032	-0.00689727
6531.16	0.00543587	0.00321574	-0.00212286	0.000265353	-0.000633369		7102.75	0.0024743	-0.00014961	9.14597e-05	0.00719961	-0.00211756
6531.41	0.00392223	0.00597349	-0.000585162	-0.00154834	0.00613413		7103	0.00224332	-0.000435749	0.000628034	0.00357628	0.00365203
6531.67	-0.00121876	-0.00111041	-0.000988188	-0.00334006	0.00303345		7103.25	0.00376503	-0.00495861	-0.000309369	-0.00121621	0.00316899
6531.92	0.00368681	0.00179058	-0.000431465	-0.00116812	0.00790786		7103.5	0.00319851	-0.00120634	-0.000216127	-4.64652e-05	0.0131124
6532.17	0.00625583	0.00419269	-0.000621843	-0.00367028	0.0127565		7103.75	0.00355473	0.00282416	0.00132966	0.00638569	0.0094847
6532.43	0.011247	0.000597818	0.00124999	0.00211462	0.0131854		7104	0.00476205	0.00320011	0.000539671	0.000890943	0.000771033
6532.68	0.00184217	0.00204529	-0.0015606	0.00331973	0.00995499		7104.25	0.00482084	0.00305713	0.00112597	0.00455898	0.00597104
6532.93	0.00605004	0.00168096	-0.000899737	0.000958486	0.00939685		7104.5	0.00431615	-0.00101292	0.000364925	-0.00869931	-0.0117695
6533.18	0.00382237	0.00340147	0.00156731	0.00532745	0.0113485		7104.75	0.00657108	0.00131402	-0.000955285	0.000444722	-0.016675
6533.44	0.0128849	0.00513653	0.00214507	0.00440994	0.0208547		7105	0.00572599	0.00282853	-0.000125761	-0.0019684	0.00371201
6533.69	0.00953764	0.0030664	-0.000970985	0.00301149	0.0184413		7105.25	0.00550563	0.0008762	0.000459363	-0.00631174	-0.00722353
6533.94	0.00971553	0.00621031	0.00255179	0.00512157	0.0265906		7105.5	0.00597905	0.00066239	0.0014791	0.00176981	0.000682925
6534.2	0.0113625	0.00625166	9.05167e-05	0.00181775	0.0216806		7105.75	0.00730572	-0.000330466	0.00169885	-0.00210635	-0.0128447
6534.45	0.0109824	0.00350755	0.00292371	0.00416108	0.0264035		7106	0.00772504	-0.000125498	0.00163835	-0.00182042	-0.000282191
6534.7	0.0113165	0.00240255	0.00339455	0.00730532	0.0326834		7106.25	0.0085739	0.0020877	0.00210502	-0.00041013	0.000555588
6534.95	0.014545	0.00890473	0.00268048	0.00538918	0.0389381		7106.5	0.00974385	0.00363637	0.00355078	0.00620575	0.000711436
6535.21	0.014678	0.0120581	0.00474091	0.00956698	0.0439292		7106.75	0.00976059	0.00538732	0.00137567	0.00327951	-0.000134773
6535.46	0.0171371	0.00810217	0.00450999	0.00702067	0.0417923		7107	0.00987307	0.00565844	0.00174176	-0.00893935	-0.00424407
6535.71	0.0232508	0.0101575	0.00362575	0.00474442	0.0472976		7107.25	0.0104307	0.0103346	0.00404932	-0.00391096	-0.000531897
6535.97	0.0204615	0.0112811	0.00398387	0.00491902	0.0474273		7107.5	0.0118931	0.00654906	0.00347533	-0.00100807	0.000601827
6536.22	0.0268457	0.0116822	0.00303721	0.00563186	0.0482106		7107.75	0.0133969	0.00736391	0.00248623	-0.00257019	0.0117963
6536.47	0.0323562	0.0135905	0.00529246	0.0082764	0.0497437		7108	0.0142573	0.0063109	0.00388714	0.00775486	0.00190966
6536.72	0.0330405	0.00924371	0.00685255	0.00895139	0.0550628		7108.25	0.0162131	0.00676343	0.00418308	0.00563373	-0.010305
6536.98	0.0382749	0.0190818	0.00584107	0.0113969	0.0578032		7108.5	0.0166787	0.00936881	0.00459944	0.003414	-0.00515161
6537.23	0.0413885	0.0126845	0.00283446	0.00506542	0.0524378		7108.75	0.0187104	0.00951976	0.00548842	0.00970671	-0.000313797
6537.48	0.0539676	0.018301	0.00768998	0.0113156	0.0635305		7109	0.0206767	0.00995381	0.00577502	0.00769297	-0.00186513
6537.74	0.0670687	0.013702	0.0101278	0.0104308	0.0626518		7109.25	0.0228646	0.0100004	0.00580743	0.00399994	0.000274948
6537.99	0.0842536	0.0196443	0.00934686	0.00872342	0.0726128		7109.5	0.0257463	0.0129725	0.00674332	0.0120707	0.00400174
6538.24	0.105492	0.0209852	0.0122522	0.0143569	0.064875		7109.75	0.0277754	0.00774388	0.0075239	0.0035643	0.00479023
6538.49	0.1336	0.0250605	0.0129654	0.0204464	0.0655623		7110	0.0300686	0.0166818	0.00621526	0.00920172	0.00355509
6538.75	0.16326	0.022854	0.0149691	0.0177983	0.0658336		7110.25	0.0342232	0.0196494	0.00894226	0.0164238	0.0037916
6539	0.218205	0.0265352	0.0187495	0.0235927	0.0718839		7110.5	0.0401992	0.0216908	0.0106652	0.00640309	0.0027205
6539.25	0.259796	0.0351076	0.0223474	0.021672	0.0749703		7110.75	0.0468556	0.0208925	0.00966922	0.00915479	0.00766907
6539.51	0.296578	0.0433624	0.0310514	0.0345184	0.0856268		7111	0.0558745	0.0254699	0.012536	0.00751281	0.00926547
6539.76	0.322589	0.0452078	0.0354399	0.034129	0.0858903		7111.25	0.0671056	0.0242616	0.0132452	0.0128463	0.0087886
6540.01	0.343658	0.0520246	0.0459562	0.0408859	0.0960961		7111.5	0.0819803	0.0332105	0.0153477	0.0150925	0.000511683
6540.26	0.368684	0.0585104	0.0594831	0.0438222	0.0953435		7111.75	0.097445	0.0373799	0.0162937	0.0123527	0.0199001
6540.52	0.388471	0.0554196	0.0628489	0.0491305	0.102718		7112	0.116736	0.0382395	0.02154	0.0238596	0.0309972
6540.77	0.398416	0.0620605	0.0560513	0.0494326	0.0971965		7112.25	0.132835	0.0441436	0.0237414	0.0213914	0.021884
6541.02	0.418004	0.066989	0.0513389	0.050763	0.100821		7112.5	0.151095	0.0544033	0.0293489	0.0334485	0.0394746
6541.27	0.431225	0.0641676	0.0486693	0.0540532	0.101836		7112.75	0.166314	0.0511107	0.0341932	0.029587	0.0270633
6541.53	0.445615	0.0671786	0.0480083	0.0510116	0.0998978		7113	0.183553	0.0619525	0.0411464	0.037739	0.0324307
6541.78	0.461724	0.0684715	0.0497927	0.0575239	0.104453		7113.25	0.198951	0.0666326	0.0486669	0.039503	0.0416546
6542.03	0.471053	0.0744608	0.0562527	0.0622249	0.103753		7113.5	0.214183	0.0678377	0.0573923	0.0412832	0.0484462
6542.29	0.482172	0.080721	0.05917	0.068408	0.112511		7113.75	0.227661	0.0772057	0.0661152	0.048029	0.0391499
6542.54	0.486883	0.0871689	0.0649715	0.0758634	0.120565		7114	0.239905	0.077897	0.0720234	0.0472132	0.053553
6542.79	0.480751	0.0993223	0.0609527	0.0859489	0.124679		7114.25	0.253714	0.081118	0.0750998	0.0574937	0.0626055
6543.04	0.489016	0.11595	0.0689223	0.0988589	0.141838		7114.5	0.264717	0.0839338	0.075757	0.0652903	0.0512399
6543.3	0.492429	0.140191	0.0740022	0.110973	0.154514		7114.75	0.273665	0.0911768	0.0763059	0.0676819	0.0618493
6543.55	0.491781	0.163437	0.0756344	0.12355	0.171416		7115	0.284414	0.0928182	0.0747202	0.0642989	0.0647719
6543.8	0.4999	0.199559	0.0802262	0.140057	0.18074		7115.25	0.292626	0.103089	0.0748901	0.0718061	0.0573026
6544.06	0.513344	0.246385	0.0842715	0.162479	0.195789		7115.5	0.299418	0.101486	0.0746664	0.0703577	0.053339
6544.31	0.52358	0.292791	0.0886642	0.184226	0.216389		7115.75	0.305961	0.109727	0.070887	0.0751687	0.0781538
6544.56	0.532889	0.349019	0.0977535	0.213276	0.234915		7116	0.310436	0.114473	0.0719882	0.0795924	0.0649114
6544.81	0.539854	0.39367	0.106561	0.251455	0.266107		7116.25	0.315942	0.121408	0.0710463	0.0764588	0.0703759
6545.07	0.549667	0.441973	0.114222	0.289733	0.293644		7116.5	0.321923	0.132244	0.0706005	0.0886929	0.0770239
6545.32	0.553332	0.486275	0.125127	0.320155	0.329425		7116.75	0.326741	0.144372	0.0748571	0.0901005	0.0866004
6545.57	0.563986	0.53208	0.138649	0.368484	0.374956		7117	0.331076	0.163907	0.073566	0.108364	0.0947295
6545.82	0.563636	0.567649	0.150722	0.41503	0.410018		7117.25	0.336388	0.176389	0.0767145	0.113329	0.111854
6546.08	0.572234	0.599953	0.169937	0.465811	0.45693		7117.5	0.341334	0.194483	0.0792442	0.121186	0.105682
6546.33	0.585312	0.624604	0.189929	0.516316	0.502321		7117.75	0.348744	0.21105	0.0844126	0.135603	0.119003
6546.58	0.590568	0.645209	0.207143	0.562902	0.538025		7118	0.357265	0.225984	0.0866968	0.146286	0.133066
6546.83	0.605609	0.664374	0.239883	0.604877	0.568425		7118.25	0.367906	0.25	0.091569	0.163013	0.136004
6547.09	0.609541	0.68356	0.261432	0.623849	0.584041		7118.5	0.378803	0.278608	0.098124	0.182778	0.167569
6547.34	0.614807	0.704482	0.292003	0.65419	0.608758		7118.75	0.390632	0.304876	0.104808	0.206784	0.176613
6547.59	0.629579	0.732348	0.320363	0.682816	0.630703		7119	0.404671	0.33255	0.113435	0.228738	0.196824
6547.85	0.64285	0.760432	0.351792	0.693585	0.646721		7119.25	0.417253	0.361409	0.121237	0.252101	0.215299
6548.1	0.650407	0.787756	0.372003	0.712903	0.660169		7119.5	0.434257	0.392799	0.132095	0.274586	0.241283
6548.35	0.672993	0.814574	0.397517	0.737588	0.68903		7119.75	0.4497	0.428004	0.145076	0.298732	0.273102
6548.6	0.689823	0.840672	0.421584	0.764261	0.707299		7120	0.464863	0.45779	0.157899	0.322361	0.288408
6548.86	0.700074	0.871154	0.444574	0.778301	0.730533		7120.25	0.481754	0.491694	0.173468	0.358675	0.314838
6549.11	0.718911	0.899066	0.474959	0.809641	0.768308		7120.5	0.498151	0.52634	0.188563	0.37974	0.327911
6549.36	0.739327	0.939054	0.49802	0.84346	0.796443		7120.75	0.515976	0.551164	0.211137	0.406266	0.35819
6549.61	0.752563	0.977388	0.527375	0.878766	0.83548		7121	0.533704	0.584627	0.228149	0.431684	0.380361
6549.87	0.775943	1.02772	0.553735	0.912806	0.885623		7121.25	0.550284	0.609674	0.250348	0.460592	0.400191
6550.12	0.78467	1.0844	0.578034	0.962702	0.941559		7121.5	0.566445	0.644127	0.271141	0.483802	0.405986
6550.37	0.794322	1.15156	0.606608	1.00995	1.0069		7121.75	0.58541	0.669385	0.294247	0.502729	0.452973
6550.62	0.810774	1.22255	0.630095	1.06394	1.06927		7122	0.600145	0.699857	0.314986	0.538245	0.477212
6550.88	0.818817	1.28595	0.657901	1.11393	1.13938		7122.25	0.617403	0.7289	0.338431	0.549481	0.496184
6551.13	0.840154	1.33713	0.684175	1.16283	1.19011		7122.5	0.628935	0.753032	0.359113	0.579582	0.515677
6551.38	0.851256	1.36832	0.709706	1.19593	1.2274		7122.75	0.645017	0.783853	0.384316	0.618168	0.56617
6551.64	0.857508	1.40019	0.729542	1.21697	1.23859		7123	0.658212	0.821257	0.409903	0.653005	0.591305
6551.89	0.877338	1.42243	0.751348	1.22789	1.25581		7123.25	0.672605	0.854712	0.436322	0.692461	0.631967
6552.14	0.88512	1.44524	0.774365	1.2362	1.25914		7123.5	0.6827	0.892042	0.457215	0.715326	0.652114
6552.39	0.903975	1.45821	0.796172	1.24107	1.2751		7123.75	0.695708	0.932898	0.481148	0.756589	0.701878
6552.65	0.917671	1.48047	0.814164	1.25044	1.28143		7124	0.7068	0.965624	0.506551	0.795957	0.750848
6552.9	0.928836	1.50016	0.820494	1.26402	1.28424		7124.25	0.718987	1.01275	0.533568	0.840957	0.783928
6553.15	0.93946	1.50719	0.833742	1.2711	1.29918		7124.5	0.724475	1.03465	0.558856	0.870724	0.822079
6553.4	0.950998	1.53224	0.851945	1.29626	1.32003		7124.75	0.735437	1.07858	0.583984	0.902466	0.843367
6553.66	0.953934	1.55303	0.862036	1.31806	1.3443		7125	0.744115	1.11247	0.603517	0.941281	0.879097
6553.91	0.963654	1.5804	0.872419	1.35062	1.38629		7125.25	0.755057	1.14432	0.626283	0.958195	0.913963
6554.16	0.982327	1.60906	0.883721	1.37988	1.41577		7125.5	0.764775	1.16873	0.656258	1.0053	0.952705
6554.41	0.98676	1.63828	0.892006	1.42745	1.46975		7125.75	0.769491	1.2001	0.682364	1.03077	0.995677
6554.67	1.00397	1.66034	0.909889	1.48238	1.5214		7126	0.779299	1.21676	0.702813	1.06071	1.03374
6554.92	1.0049	1.67982	0.924987	1.53033	1.57322		7126.25	0.785643	1.24252	0.721772	1.09283	1.05445
6555.17	1.0046	1.69701	0.935702	1.58323	1.62385		7126.5	0.794231	1.26231	0.747489	1.13495	1.09447
6555.42	1.02378	1.69386	0.95821	1.62713	1.66301		7126.75	0.803009	1.28339	0.765578	1.14685	1.13023
6555.68	1.01993	1.67876	0.97558	1.65577	1.68154		7127	0.811532	1.30996	0.791026	1.181	1.16974
6555.93	1.03091	1.642	0.988984	1.67221	1.68135		7127.25	0.818551	1.33033	0.811632	1.2238	1.19547
6556.18	1.03539	1.59182	1.01708	1.66581	1.67986		7127.5	0.826088	1.35608	0.834243	1.24736	1.23914
6556.43	1.03449	1.53087	1.03867	1.64158	1.63736		7127.75	0.83627	1.37278	0.848821	1.28662	1.27257
6556.69	1.03534	1.48271	1.06341	1.60731	1.59609		7128	0.84174	1.38204	0.872174	1.31384	1.32457
6556.94	1.02782	1.40533	1.0829	1.55835	1.53774		7128.25	0.852278	1.40916	0.89081	1.35762	1.35798
6557.19	1.03412	1.35723	1.11185	1.50064	1.48127		7128.5	0.861184	1.43346	0.914294	1.38771	1.40214
6557.44	1.02684	1.29391	1.1374	1.43018	1.41465		7128.75	0.871126	1.4558	0.926857	1.42717	1.43897
6557.7	1.02806	1.24686	1.15485	1.36646	1.34962		7129	0.878914	1.46377	0.951236	1.45286	1.45057
6557.95	1.02488	1.20288	1.17667	1.30626	1.28743		7129.25	0.891049	1.482	0.964473	1.4907	1.47748
6558.2	1.0196	1.16019	1.20183	1.25021	1.22936		7129.5	0.902419	1.48845	0.991847	1.49453	1.49783
6558.45	1.01843	1.11728	1.20867	1.18213	1.1722		7129.75	0.910695	1.4872	1.00874	1.5219	1.51527
6558.71	1.0122	1.08959	1.22482	1.1313	1.13106		7130	0.923298	1.48483	1.02926	1.50575	1.53936
6558.96	0.999975	1.06997	1.22952	1.09086	1.09742		7130.25	0.933506	1.47946	1.03479	1.52358	1.53932
6559.21	1.00176	1.04827	1.2512	1.05496	1.06031		7130.5	0.938898	1.45803	1.06804	1.52242	1.5412
6559.46	0.990746	1.03063	1.25086	1.02631	1.02417		7130.75	0.950535	1.44586	1.08161	1.50194	1.53641
6559.72	0.994538	1.02087	1.25173	0.998944	1.00288		7131	0.955413	1.42926	1.09606	1.51241	1.52178
6559.97	0.989071	1.00428	1.24816	0.973646	0.974585		7131.25	0.964788	1.40459	1.10315	1.4985	1.51309
6560.22	0.984916	0.993272	1.2407	0.958278	0.968823		7131.5	0.969353	1.37081	1.12486	1.48096	1.50225
6560.48	0.985642	0.983997	1.22958	0.942127	0.950428		7131.75	0.972976	1.34996	1.13757	1.46066	1.49096
6560.73	0.982631	0.981377	1.21218	0.932855	0.938202		7132	0.975385	1.32275	1.14244	1.45965	1.48153
6560.98	0.976593	0.972981	1.1942	0.922997	0.928692		7132.25	0.97701	1.30308	1.1462	1.43115	1.45983
6561.23	0.969443	0.971903	1.17099	0.910644	0.914544		7132.5	0.974114	1.28341	1.15201	1.39754	1.42137
6561.48	0.977524	0.964566	1.15638	0.914972	0.908725		7132.75	0.97195	1.26027	1.16814	1.38467	1.41736
6561.74	0.969055	0.955018	1.13523	0.898419	0.907721		7133	0.966426	1.22949	1.16018	1.36082	1.39459
6561.99	0.966866	0.953794	1.12096	0.889718	0.893381		7133.26	0.965132	1.21883	1.17115	1.33537	1.37526
6562.24	0.968152	0.940411	1.09558	0.895939	0.884489		7133.51	0.95802	1.20034	1.17264	1.31997	1.35092
6562.49	0.968161	0.935618	1.08314	0.883205	0.875047		7133.76	0.954952	1.18982	1.16766	1.30376	1.34146
6562.75	0.973136	0.930997	1.0644	0.882354	0.863883		7134.01	0.949325	1.17051	1.16725	1.28461	1.31408
6563	0.968959	0.924502	1.05047	0.869046	0.854638		7134.26	0.943654	1.15701	1.16742	1.25519	1.2842
6563.25	0.97109	0.913756	1.03595	0.866561	0.850101		7134.51	0.936986	1.14841	1.17011	1.23966	1.27089
6563.51	0.965537	0.912371	1.02334	0.866339	0.843882		7134.76	0.933353	1.14143	1.16409	1.22356	1.23925
6563.76	0.965736	0.916849	1.0144	0.858432	0.844237		7135.01	0.921936	1.12945	1.15743	1.21136	1.22769
6564.01	0.96934	0.914746	1.00221	0.853326	0.836392		7135.26	0.917802	1.12392	1.1443	1.20655	1.2239
6564.26	0.968286	0.919152	0.99203	0.839508	0.834146		7135.51	0.914628	1.11197	1.15199	1.17814	1.20866
6564.51	0.972019	0.918991	0.987376	0.841671	0.82835		7135.76	0.91286	1.09992	1.1456	1.16903	1.19575
6564.77	0.977324	0.926883	0.982738	0.83962	0.818408		7136.01	0.907655	1.10008	1.12867	1.16685	1.19535
6565.02	0.966392	0.924089	0.974878	0.838423	0.820921		7136.26	0.907549	1.09262	1.13166	1.16564	1.17596
6565.27	0.974996	0.933881	0.977624	0.834428	0.821013		7136.51	0.902508	1.08044	1.12011	1.15895	1.16747
6565.52	0.981885	0.946092	0.973107	0.836384	0.816344		7136.76	0.898885	1.0758	1.11875	1.14071	1.14344
6565.78	0.977838	0.953881	0.971314	0.831177	0.8204		7137.01	0.895679	1.06196	1.12251	1.15561	1.15191
6566.03	0.979048	0.965511	0.974606	0.843561	0.828139		7137.26	0.897424	1.06266	1.11455	1.14219	1.14071
6566.28	0.980183	0.983325	0.973949	0.839039	0.824531		7137.51	0.894417	1.05063	1.11606	1.12218	1.12995
6566.53	0.977389	0.993991	0.976349	0.854018	0.823128		7137.76	0.897736	1.04849	1.10872	1.12864	1.1267
6566.79	0.981319	1.01471	0.975013	0.857607	0.838014		7138.01	0.895364	1.04391	1.10469	1.11506	1.13841
6567.04	0.981957	1.02876	0.976832	0.861691	0.843837		7138.26	0.898919	1.03996	1.09976	1.11136	1.13664
6567.29	0.990235	1.0544	0.981992	0.879609	0.853823		7138.51	0.898818	1.03207	1.10254	1.11546	1.12122
6567.54	0.983133	1.0625	0.984724	0.879033	0.864803		7138.76	0.90314	1.04048	1.10379	1.11042	1.11779
6567.8	0.982373	1.08487	0.988364	0.900306	0.88564		7139.01	0.905374	1.02727	1.09354	1.10261	1.10265
6568.05	0.976766	1.09298	0.992172	0.912802	0.894008		7139.26	0.907393	1.02885	1.09638	1.11005	1.10565
6568.3	0.980462	1.10094	0.992681	0.922496	0.908306		7139.51	0.909184	1.02553	1.09175	1.09614	1.11315
6568.55	0.980775	1.11966	0.996024	0.936586	0.929382		7139.76	0.912789	1.02713	1.08509	1.09701	1.11057
6568.81	0.981687	1.11315	0.997796	0.940685	0.939829		7140.01	0.916103	1.03384	1.08652	1.08966	1.10109
6569.06	0.980633	1.11976	1.00099	0.9518	0.950113		7140.26	0.919666	1.03493	1.08179	1.09907	1.10496
6569.31	0.988322	1.1104	1.00115	0.959326	0.962906		7140.51	0.92487	1.0363	1.07707	1.10037	1.10509
6569.56	0.97523	1.11277	0.999017	0.963968	0.972419		7140.76	0.921658	1.03458	1.07417	1.10371	1.09804
6569.82	0.98517	1.09592	1.00081	0.962157	0.982817		7141.01	0.927402	1.0457	1.06785	1.10228	1.11289
6570.07	0.977069	1.08214	1.00396	0.969025	0.983803		7141.26	0.929105	1.05995	1.07294	1.0969	1.10055
6570.32	0.983722	1.07677	1.00832	0.974633	0.993828		7141.51	0.929993	1.0589	1.06247	1.09861	1.10278
6570.57	0.97943	1.06135	1.00947	0.97155	0.984772		7141.76	0.932244	1.06504	1.06318	1.1004	1.10735
6570.83	0.981277	1.04401	1.01307	0.958336	0.98213		7142.01	0.93686	1.07408	1.05073	1.11102	1.10095
6571.08	0.98006	1.03943	1.00336	0.952144	0.976125		7142.26	0.936666	1.07905	1.05392	1.10977	1.11164
6571.33	0.982085	1.02312	0.999976	0.944593	0.965224		7142.51	0.934631	1.08281	1.04511	1.10494	1.10936
6571.58	0.973156	1.00393	0.99805	0.932143	0.95857		7142.76	0.93808	1.09302	1.04731	1.11705	1.11585
6571.84	0.980057	0.987291	1.0046	0.927309	0.93553		7143.01	0.933347	1.08372	1.05837	1.11707	1.1103
6572.09	0.977978	0.984505	1.00129	0.918883	0.939376		7143.26	0.940407	1.08864	1.04745	1.12773	1.11032
6572.34	0.977335	0.973495	0.996299	0.896833	0.917769		7143.51	0.937954	1.0883	1.03806	1.12497	1.12778
6572.59	0.982458	0.956954	1.00087	0.887902	0.914891		7143.76	0.935866	1.09382	1.05076	1.11043	1.14071
6572.85	0.979692	0.952525	0.995731	0.877563	0.902251		7144.01	0.93738	1.09529	1.04382	1.11444	1.13054
6573.1	0.978173	0.936673	0.98953	0.873454	0.88841		7144.26	0.937271	1.09399	1.04786	1.11774	1.12599
6573.35	0.974749	0.931796	0.986743	0.856657	0.874909		7144.51	0.937344	1.09526	1.04821	1.12012	1.12587
6573.6	0.975078	0.929804	0.988677	0.8492	0.863618		7144.76	0.935034	1.0871	1.04324	1.10795	1.1321
6573.85	0.981328	0.923165	0.984696	0.840679	0.866542		7145.01	0.936743	1.0761	1.04328	1.10793	1.13413
6574.11	0.974246	0.926229	0.984805	0.832326	0.853729		7145.26	0.935521	1.07182	1.03752	1.10008	1.11003
6574.36	0.977342	0.920164	0.981446	0.823383	0.837953		7145.51	0.938561	1.0701	1.03904	1.10198	1.12603
6574.61	0.97656	0.924249	0.9798	0.820126	0.846352		7145.76	0.93917	1.06413	1.03416	1.09918	1.13236
6574.86	0.977942	0.91607	0.979244	0.81621	0.838248		7146.01	0.940905	1.05581	1.04375	1.101	1.13452
6575.12	0.975981	0.915208	0.967168	0.807119	0.828692		7146.26	0.937121	1.04595	1.0411	1.08551	1.10977
6575.37	0.97744	0.916407	0.968634	0.815253	0.831682		7146.51	0.944931	1.05024	1.0447	1.0747	1.10299
6575.62	0.983145	0.919667	0.97227	0.812787	0.839037		7146.76	0.944412	1.03128	1.04441	1.07179	1.08352
6575.87	0.974222	0.918795	0.961476	0.804823	0.83508		7147.01	0.947659	1.02704	1.04006	1.06551	1.08057
6576.13	0.9827	0.923394	0.965796	0.807016	0.833437		7147.26	0.951803	1.02404	1.0375	1.04907	1.07728
6576.38	0.979003	0.921044	0.955729	0.806465	0.833297		7147.51	0.953048	1.01511	1.03732	1.04634	1.07155
6576.63	0.974254	0.915711	0.95978	0.81352	0.837839		7147.76	0.956387	1.00957	1.03181	1.02655	1.05803
6576.88	0.985593	0.919816	0.956108	0.816557	0.834385		7148.01	0.962241	1.00838	1.03529	1.02947	1.05555
6577.14	0.983654	0.923604	0.952827	0.807367	0.828807		7148.26	0.961744	0.997806	1.02171	1.02786	1.03368
6577.39	0.980597	0.923816	0.947256	0.807502	0.832344		7148.51	0.965636	0.994828	1.02351	1.00889	1.04352
6577.64	0.980449	0.922019	0.945832	0.814803	0.830657		7148.76	0.971213	0.992371	1.01955	0.99451	1.03071
6577.89	0.986225	0.928003	0.942551	0.812385	0.835631		7149.01	0.974959	0.987953	1.01384	0.996694	1.01054
6578.14	0.983362	0.918524	0.934571	0.811407	0.825111		7149.26	0.979537	0.982193	1.00588	0.977762	1.00368
6578.4	0.983279	0.921026	0.931989	0.811156	0.82707		7149.51	0.98058	0.979518	1.00282	0.981435	1.00071
6578.65	0.987944	0.914771	0.925743	0.817719	0.830642		7149.76	0.982033	0.970935	0.990681	0.973171	0.985075
6578.9	0.983894	0.915153	0.921655	0.815156	0.829586		7150.01	0.989847	0.967531	0.988059	0.965601	0.987576
6579.15	0.989069	0.910656	0.91801	0.820605	0.832004		7150.26	0.991053	0.960982	0.978909	0.968193	0.978295
6579.41	0.99029	0.915021	0.914075	0.82275	0.833909		7150.51	0.996117	0.962228	0.970632	0.958873	0.957654
6579.66	0.987603	0.912345	0.910963	0.828349	0.832788		7150.76	0.995306	0.954792	0.966063	0.953766	0.965972
6579.91	0.991474	0.918262	0.908196	0.826237	0.842737		7151.01	1.00121	0.951872	0.960767	0.957768	0.983026
6580.16	0.988301	0.911457	0.9024	0.832237	0.834894		7151.26	1.00272	0.949282	0.958473	0.944055	0.965823
6580.42	0.991966	0.908179	0.901227	0.827772	0.833871		7151.51	1.00478	0.945716	0.953735	0.94272	0.956208
6580.67	0.993939	0.907413	0.893861	0.827617	0.833525		7151.76	1.00521	0.943972	0.947152	0.939658	0.955126
6580.92	0.995705	0.91406	0.893287	0.835633	0.831897		7152.01	1.0079	0.940507	0.940988	0.936002	0.93616
6581.17	0.99702	0.909011	0.886945	0.839387	0.837067		7152.26	1.00869	0.93908	0.933513	0.935737	0.93194
6581.43	0.990003	0.903386	0.881641	0.839524	0.839014		7154.26	1.01419	0.929719	0.916113	0.921778	0.912282
6581.68	0.994276	0.910994	0.881216	0.836492	0.833527		7156.26	1.01361	0.926455	0.893824	0.904327	0.89128
6581.93	1.00037	0.914949	0.87806	0.841316	0.840196		7158.26	1.01529	0.93064	0.87474	0.897103	0.88741
6582.18	0.997697	0.912554	0.870892	0.842591	0.839217		7160.26	1.01977	0.943413	0.864387	0.925136	0.896633
6582.43	1.00081	0.910578	0.866599	0.843569	0.839259		7162.26	1.02266	0.956215	0.862396	0.933392	0.899773
6582.69	1.00128	0.914936	0.866284	0.847364	0.83303		7164.26	1.0141	0.97362	0.86894	0.953372	0.919699
6582.94	1.00311	0.918392	0.861877	0.84608	0.843847		7166.26	1.01017	1.01313	0.879835	0.99208	0.958047
6583.19	1.00647	0.926226	0.859532	0.852439	0.837894		7168.26	1.00339	1.05769	0.896065	1.0375	1.00452
6583.44	1.00775	0.924958	0.852414	0.858512	0.838749		7170.26	1.00596	1.09644	0.919248	1.07351	1.05709
6583.7	1.00889	0.932995	0.85301	0.854292	0.845366		7172.26	0.997407	1.12594	0.94185	1.10076	1.09118
6583.95	1.0118	0.936582	0.851279	0.862128	0.851326		7174.26	0.984398	1.13546	0.974561	1.09874	1.11375
6584.2	1.00771	0.936399	0.845471	0.863405	0.854133		7176.27	0.96843	1.13392	0.990891	1.10151	1.13115
6584.45	1.00889	0.941347	0.84425	0.872637	0.853943		7178.27	0.959331	1.11902	1.00151	1.10724	1.13355
6584.71	1.00957	0.939057	0.84433	0.872356	0.856738		7180.27	0.945922	1.09812	1.02791	1.08645	1.11161
6584.96	1.01687	0.937604	0.849378	0.881353	0.865243		7182.27	0.950371	1.07393	1.04188	1.07536	1.10295
6585.21	1.01994	0.947134	0.843133	0.880417	0.865177		7184.27	0.955626	1.05029	1.04465	1.06053	1.07761
6585.46	1.01443	0.948728	0.836726	0.877939	0.864509		7186.27	0.967071	1.03022	1.05186	1.05135	1.04751
6585.71	1.00882	0.947261	0.83757	0.885915	0.875328		7188.27	0.979736	1.00979	1.04615	1.02096	1.0379
6585.97	1.0112	0.958885	0.838526	0.886554	0.872533		7190.27	1.00005	0.990041	1.0378	1.00875	1.01322
6586.22	1.01249	0.953756	0.84124	0.895689	0.872272		7192.27	1.01515	0.972454	1.03467	0.992951	1.00793
6586.47	1.01478	0.960276	0.841969	0.896744	0.86935		7194.27	1.02889	0.961766	1.03272	0.988589	0.973712
6586.72	1.01293	0.962669	0.841841	0.901008	0.869403		7196.27	1.03314	0.960443	1.0228	0.976122	0.969818
6586.98	1.0114	0.962744	0.841367	0.903705	0.879711		7198.27	1.02462	0.961437	1.01136	0.980648	0.965867
6587.23	1.01611	0.965056	0.84024	0.908867	0.886837		7200.27	1.01099	0.965887	1.0047	0.971064	0.976018
6589.25	1.01004	0.986689	0.849245	0.930961	0.898653		7202.27	0.993259	0.976821	0.999214	0.982981	0.980507
6591.26	0.997556	1.05994	0.856783	0.949582	0.903591		7204.27	0.973919	0.981954	0.982442	0.980187	0.97541
6593.28	0.993451	1.15055	0.866643	1.00996	0.974438		7206.27	0.960087	0.982625	0.974955	0.980548	0.99978
6595.3	0.988853	1.20511	0.886583	1.08666	1.05463		7208.27	0.953695	0.982239	0.970959	1.00003	0.989201
6597.32	0.98241	1.22282	0.920988	1.13274	1.1163		7210.27	0.961399	0.978502	0.965606	0.989709	0.991372
6599.34	0.975023	1.21761	0.945474	1.11318	1.1101		7212.27	0.983163	0.980864	0.982585	0.990204	0.979312
6601.35	0.97181	1.19085	0.959751	1.09103	1.11621		7214.27	1.02582	0.987855	0.969534	0.994576	1.0017
6603.37	0.967859	1.14614	0.965492	1.06734	1.1183		7216.27	1.07157	0.995693	0.979723	0.997046	0.99455
6605.39	0.976753	1.0901	0.978291	1.06777	1.1153		7218.27	1.10719	1.00416	0.977155	0.990076	0.987642
6607.4	0.977716	1.05102	0.984384	1.05054	1.08031		7220.28	1.13318	1.00643	0.985728	0.990836	1.01341
6609.42	0.984076	1.0233	0.989678	1.02873	1.03574		7222.28	1.13982	1.00612	1.00353	0.984224	1.02112
6611.44	0.998022	1.01052	1.00275	1.00333	1.00331		7224.28	1.12436	1.00763	1.00116	1.00501	1.01274
6613.45	1.00438	0.981006	1.0155	0.98255	0.9707		7226.28	1.0987	1.00372	1.01147	0.99283	1.00298
6615.47	1.00587	0.951427	1.01377	0.968298	0.962463		7228.28	1.06837	0.997273	1.00649	0.991679	1.01141
6617.49	1.00919	0.935971	1.00883	0.953886	0.929554		7230.28	1.03119	0.986531	1.00909	0.981906	0.988793
6619.51	1.00278	0.9312	1.00406	0.936431	0.903295		7232.28	1.00081	0.97649	1.00967	0.974988	0.977707
6621.52	1.00803	0.951141	1.01178	0.931501	0.896905		7234.28	0.972191	0.967316	1.00132	0.96005	0.956619
6623.54	1.00984	0.98165	1.00632	0.931664	0.8996		7236.28	0.946824	0.954007	0.99151	0.958465	0.959725
6625.55	1.00027	1.00335	0.99962	0.939249	0.906176		7238.28	0.937394	0.947169	0.987091	0.950709	0.947851
6627.57	0.995942	1.01098	1.00426	0.942834	0.918817		7240.28	0.936643	0.950835	0.979701	0.96296	0.94249
6629.59	1.00044	1.00041	1.00813	0.951328	0.942707		7242.28	0.940438	0.957125	0.973625	0.95384	0.947127
6631.6	0.995341	0.994766	1.0092	0.952578	0.947349		7244.28	0.947203	0.971883	0.961368	0.975482	0.939979
6633.62	0.997041	0.989978	1.00577	0.950177	0.953019		7246.28	0.955773	0.984345	0.957689	0.998325	0.972287
6635.63	1.00209	0.988738	1.01554	0.955504	0.961777		7248.28	0.963623	0.993943	0.95331	0.999628	0.97714
6637.65	1.00341	1	1.01272	0.961715	0.958449		7250.28	0.971167	1.00509	0.952938	1.00262	0.993171
6639.67	1.00625	1.02027	1.01306	0.967175	0.958825		7252.28	0.969529	1.00549	0.959504	0.991854	0.99126
6641.68	1.00378	1.03805	1.0101	0.970587	0.957767		7254.28	0.965121	0.99994	0.965157	1.00156	0.988398
6643.7	1.0196	1.0664	1.01419	0.987833	0.977086		7256.28	0.956932	1.00098	0.972074	1.01472	1.00033
6645.71	1.00867	1.05959	1.00871	0.997751	1.00386		7258.28	0.956865	1.00341	0.985453	1.00302	1.00334
6647.73	1.01009	1.0541	1.00191	1.01885	1.02828		7260.28	0.961283	1.00349	0.997333	1.00644	0.994663
6649.74	1.00484	1.03168	0.998421	1.01815	1.0357		7262.28	0.966406	0.999536	1.00003	0.997755	0.997795
6651.76	1.00282	1.00345	1.00031	1.0207	1.03726		7264.29	0.972225	1.00447	1.0066	0.997389	0.990255
6653.78	0.994757	0.97769	0.994788	1.00959	1.02443		7266.29	0.975803	1.01235	1.01905	1.00255	1.00505
6655.79	0.991835	0.956301	0.993617	0.994579	1.01651		7268.29	0.982291	1.01288	1.01647	1.01492	1.01087
6657.81	0.990463	0.929017	0.991523	0.988245	1.00034		7270.29	0.988222	1.01597	1.02414	1.02412	1.02877
6659.82	0.990535	0.925473	0.997062	0.980471	0.97976		7272.29	1.00178	1.01864	1.01854	1.02135	1.02588
6661.84	0.984168	0.953911	1.00034	0.969948	0.966376		7274.29	1.00501	1.02208	1.01908	1.00526	1.01896
6663.85	0.989584	0.97549	0.997097	0.963259	0.953709		7276.29	1.01845	1.02581	1.0261	1.02642	1.03117
6665.87	0.986955	1.00864	0.993263	0.95719	0.938889		7278.29	1.01751	1.02234	1.02506	1.02342	1.02019
6667.88	0.988456	1.02501	0.998149	0.968509	0.937292		7280.29	1.01969	1.01177	1.03177	1.02377	1.02011
6669.9	0.99257	1.03601	0.994957	0.984511	0.959919		7282.29	1.02786	1.00691	1.02206	1.00625	1.03187
6671.91	0.998572	1.03035	0.99684	0.996049	0.975436		7284.29	1.03309	0.999099	1.02291	0.992397	1.01672
6673.93	1.00101	1.0162	0.994226	1.01945	1.00516		7286.29	1.04139	0.99405	1.01588	1.00009	1.01071
6675.94	1.00278	0.995685	0.98755	1.0291	1.01639		7288.29	1.04552	0.991913	1.01603	1.00666	0.99788
6677.95	1.00924	0.990682	0.986328	1.03126	1.01283		7290.29	1.0463	0.984514	1.00359	0.991013	0.983401
6679.97	1.01081	0.979356	0.983866	1.02782	1.02094
6681.98	1.00731	0.989677	0.977825	1.02131	1.00468
6684	1.01326	0.992644	0.985719	1.02054	1.01212
6686.01	1.01391	0.996752	0.993964	1.01771	1.00807
6688.03	1.01336	1.00082	0.99669	1.00969	1.01191
6690.04	1.01436	1.01189	0.999429	1.00668	1.00988
6692.06	1.01062	1.02093	1.00363	1.01328	1.01238
6694.07	1.00688	1.01839	1.00617	1.01443	1.01731
6696.08	1.00675	1.01252	1.00136	1.02365	1.02915
6698.1	1.00005	1.01419	1.00252	1.02351	1.03349
6700.11	1.00531	1.00286	1.00134	1.02423	1.039
6702.13	0.998337	0.990499	1.00163	1.02331	1.03373
6704.14	1.00363	0.957741	1.00533	1.02015	1.04496
6706.15	0.999279	0.940854	1.00542	1.01905	1.03768
6708.17	0.990611	0.92343	1.00429	1.01184	1.03285
6710.18	0.98999	0.904309	1.00315	1.00191	1.01365
6712.2	0.98725	0.892971	1.0036	1.00534	1.01155
6714.21	0.99711	0.889365	1.00676	0.997048	1.00037
6716.22	0.988359	0.887658	1.00522	0.983945	0.987954
6718.24	0.994622	0.891904	1.00341	0.971812	0.977082
6720.25	0.996212	0.903907	0.998513	0.974756	0.955394

## Sheet: Fig 4(b), 4(d) and Fig 5(e)
Fig 4(b) and (d) and Figure 5(e)
Composition	Valence state	Measured Edge
		energy value (eV)
Mn K-edge
Mn	0+	6538.96
MnO	2+	6544.42
Mn3O4	2.667+	6547.45
MnO2	4+	6552.94
MgZnNiMnFeO	~2.2+ (from best linear fit)	6546.05
CoNiZnMnFeO	~2.2+ (from best linear fit )	6546.06
MgCoNiZnMnFeO	~2.065 (from best linear fit )	6545.59
Fe K-edge
Fe	0+	7111.94
FeO	2+	7119.67
Fe3O4	2.667+	7122.91
MgZnNiMnFeO	~2.03+ (from best linear fit )	7120.11
CoNiZnMnFeO	~2.18+ (from best linear fit )	7121.18
MgCoNiZnMnFeO	~2.087 (from best linear fit )	7120.33

## Sheet: Fig6(b)
Fig 6b
Binary Composition	2+ chemical potential overlap (eV)
MgMn	1.4808
MgFe	0.3357
MgCo	1.1674
MgNi	2.4175
MgCu	1.4432
MgZn	3.5818
MnFe	0.3357
MnCo	0.0912
MnNi	-0.0414
MnCu	-0.6399
MnZn	1.1042
FeCo	-0.0585
FeNi	-0.1911
FeCu	-0.7896
FeZn	0.3357
CoNi	1.0348
CoCu	0.4363
CoZn	1.1674
NiCu	1.4432
NiZn	2.4175
CuZn	1.4432

## Sheet: Fig 6(c)
Fig 6c
Composition	μoverlap	ΔHmix (eV/atom)	σbonds
	(eV)		(Å)
Mg1/4Ni1/4Cu1/4Zn1/4O	1.443	0.097	0.102
Mg1/4Co1/4Ni1/4Zn1/4O	1.035	0.079	0.02
Mg1/4Co1/4Ni1/4Cu1/4O	0.436	0.077	0.099
Mg1/4Co1/4Cu1/4Zn1/4O	0.436	0.093	0.116
Co1/4Ni1/4Cu1/4Zn1/4O	0.436	0.1	0.116
Mg1/5Co1/5Ni1/5Cu1/5Zn1/5O	0.436	0.091	0.087
Mg1/4Mn1/4Fe1/4Zn1/4O	0.336	0.07	0.042
Mg1/4Mn1/4Co1/4Zn1/4O	0.091	0.072	0.037
Mg1/4Mn1/4Co1/4Ni1/4O	-0.041	0.06	0.036
Mg1/4Mn1/4Ni1/4Zn1/4O	-0.041	0.061	0.039
Mn1/4Co1/4Ni1/4Zn1/4O	-0.041	0.079	0.036
Mg1/5Mn1/5Co1/5Ni1/5Zn1/5O	-0.041	0.071	0.036
Mg1/4Mn1/4Fe1/4Co1/4O	-0.059	0.057	0.036
Mg1/4Fe1/4Co1/4Zn1/4O	-0.059	0.075	0.024
Mn1/4Fe1/4Co1/4Zn1/4O	-0.059	0.078	0.03
Mg1/5Mn1/5Fe1/5Co1/5Zn1/5O	-0.059	0.071	0.035
Mg1/4Mn1/4Fe1/4Ni1/4O	-0.191	0.053	0.042
Mg1/4Fe1/4Co1/4Ni1/4O	-0.191	0.071	0.026
Mg1/4Fe1/4Ni1/4Zn1/4O	-0.191	0.068	0.027
Mn1/4Fe1/4Co1/4Ni1/4O	-0.191	0.059	0.036
Mn1/4Fe1/4Ni1/4Zn1/4O	-0.191	0.076	0.039
Fe1/4Co1/4Ni1/4Zn1/4O	-0.191	0.09	0.025
Mg1/5Mn1/5Fe1/5Co1/5Ni1/5O	-0.191	0.062	0.036
Mg1/5Mn1/5Fe1/5Ni1/5Zn1/5O	-0.191	0.066	0.039
Mg1/5Fe1/5Co1/5Ni1/5Zn1/5O	-0.191	0.077	0.025
Mn1/5Fe1/5Co1/5Ni1/5Zn1/5O	-0.191	0.076	0.035
Mg1/6Mn1/6Fe1/6Co1/6Ni1/6Zn1/6O	-0.191	0.071	0.036
Mg1/4Mn1/4Co1/4Cu1/4O	-0.64	0.057	0.128
Mg1/4Mn1/4Ni1/4Cu1/4O	-0.64	0.053	0.115
Mg1/4Mn1/4Cu1/4Zn1/4O	-0.64	0.075	0.137
Mn1/4Co1/4Ni1/4Cu1/4O	-0.64	0.05	0.126
Mn1/4Co1/4Cu1/4Zn1/4O	-0.64	0.08	0.149
Mn1/4Ni1/4Cu1/4Zn1/4O	-0.64	0.079	0.136
Mg1/5Mn1/5Co1/5Ni1/5Cu1/5O	-0.64	0.06	0.1
Mg1/5Mn1/5Co1/5Cu1/5Zn1/5O	-0.64	0.075	0.114
Mg1/5Mn1/5Ni1/5Cu1/5Zn1/5O	-0.64	0.073	0.104
Mn1/5Co1/5Ni1/5Cu1/5Zn1/5O	-0.64	0.076	0.114
Mg1/6Mn1/6Co1/6Ni1/6Cu1/6Zn1/6O	-0.64	0.074	0.091
Mg1/4Mn1/4Fe1/4Cu1/4O	-0.79	0.048	0.135
Mg1/4Fe1/4Co1/4Cu1/4O	-0.79	0.063	0.119
Mg1/4Fe1/4Ni1/4Cu1/4O	-0.79	0.06	0.107
Mg1/4Fe1/4Cu1/4Zn1/4O	-0.79	0.073	0.127
Mn1/4Fe1/4Co1/4Cu1/4O	-0.79	0.047	0.139
Mn1/4Fe1/4Ni1/4Cu1/4O	-0.79	0.045	0.135
Mn1/4Fe1/4Cu1/4Zn1/4O	-0.79	0.073	0.157
Fe1/4Co1/4Ni1/4Cu1/4O	-0.79	0.062	0.118
Fe1/4Co1/4Cu1/4Zn1/4O	-0.79	0.087	0.135
Fe1/4Ni1/4Cu1/4Zn1/4O	-0.79	0.087	0.125
Mg1/5Mn1/5Fe1/5Co1/5Cu1/5O	-0.79	0.055	0.114
Mg1/5Mn1/5Fe1/5Ni1/5Cu1/5O	-0.79	0.052	0.11
Mg1/5Mn1/5Fe1/5Cu1/5Zn1/5O	-0.79	0.067	0.121
Mg1/5Fe1/5Co1/5Ni1/5Cu1/5O	-0.79	0.067	0.094
Mg1/5Fe1/5Co1/5Cu1/5Zn1/5O	-0.79	0.077	0.104
Mg1/5Fe1/5Ni1/5Cu1/5Zn1/5O	-0.79	0.075	0.096
Mn1/5Fe1/5Co1/5Ni1/5Cu1/5O	-0.79	0.051	0.114
Mn1/5Fe1/5Co1/5Cu1/5Zn1/5O	-0.79	0.072	0.127
Mn1/5Fe1/5Ni1/5Cu1/5Zn1/5O	-0.79	0.071	0.121
Fe1/5Co1/5Ni1/5Cu1/5Zn1/5O	-0.79	0.084	0.104
Mg1/6Mn1/6Fe1/6Co1/6Ni1/6Cu1/6O	-0.79	0.058	0.094
Mg1/6Mn1/6Fe1/6Co1/6Cu1/6Zn1/6O	-0.79	0.069	0.104
Mg1/6Mn1/6Fe1/6Ni1/6Cu1/6Zn1/6O	-0.79	0.067	0.098
Mg1/6Fe1/6Co1/6Ni1/6Cu1/6Zn1/6O	-0.79	0.078	0.083
Mn1/6Fe1/6Co1/6Ni1/6Cu1/6Zn1/6O	-0.79	0.071	0.104
